# Supplementary material for: Dataset of differential lipid raft and global proteomes of SILAC-labeled cystic fibrosis cells upon TNF -α stimulation
Source: Data Brief. 2016 Aug 20;9:51–6. doi: 10.1016/j.dib.2016.08.012 (PMC5011161; doi:10.1016/j.dib.2016.08.012)
Supplement: Supplementary file 2 — Supplementary material [file mmc2.xlsx]

## Sheet: Table I
	Table I : Total Proteins (LRM and non-LRM) quantified in HeLA cells. In bold, proteins signifatevery different form 1, according to Significance A tes, p<0.05
	Accession	Gene	Protein Name		Ratio ΔF/WT	Peptides	Variability (%)
	P09923	ALPI	Intestinal-type alkaline phosphatase		0.0804635	2	64.745
	P05187;P10696	ALPP;ALPPL2	Alkaline phosphatase, placental type;Alkaline phosphatase, placental-like		0.195423	7	92.048
	P10316;P01892;P30447;P05534;P30453;P16190;Q29940;P30493;P30457;P30450;P18462;P30512;P30459;P16189;P10314;P30685;P30498;P30495;P30491;P30490;P30484;P30464;P18464;P30466;P30462;P18463;P30456;Q09160;P16188;P18465;P10319;Q95365;Q31610;Q29836;Q29718;P30488;P30487;P30486;P30485;P30483;P30481;P30475;P30461;P03989;P30455;P30443;P13746;P04439	HLA-A	HLA class I histocompatibility antigen, A-69 alpha chain;HLA class I histocompatibility antigen, A-2 alpha chain;HLA class I histocompatibility antigen, A-23 alpha chain;HLA class I histocompatibility antigen, A-24 alpha chain;HLA class I histocompatibility antigen, A-34 alpha chain;HLA class I histocompatibility antigen, A-33 alpha chain		0.235012	3	28.775
	Q9P000	COMMD9	COMM domain-containing protein 9		0.298409	2	187.68
	P13987	CD59	CD59 glycoprotein		0.347174	9	27.28
	Q10589	BST2	Bone marrow stromal antigen 2		0.365604	4	35.637
	Q05639	EEF1A2	Elongation factor 1-alpha 2		0.400689	3	56.033
	P35580	MYH10	Myosin-10		0.403112	5	33.685
	Q9UK76	HN1	Hematological and neurological expressed 1 protein;Hematological and neurological expressed 1 protein, N-terminally processed		0.405071	2	78.348
	P33527	ABCC1	Multidrug resistance-associated protein 1		0.409802	3	60.26
	P33991	MCM4	DNA replication licensing factor MCM4		0.41088	3	41.066
	P25205	MCM3	DNA replication licensing factor MCM3		0.414542	3	7.2695
	Q9HCC0	MCCC2	Methylcrotonoyl-CoA carboxylase beta chain, mitochondrial		0.417589	4	108.98
	P15121	AKR1B1	Aldose reductase		0.420787	5	32.116
	Q96C90	PPP1R14B	Protein phosphatase 1 regulatory subunit 14B		0.429092	2	13.813
	P12268	IMPDH2	Inosine-5-monophosphate dehydrogenase 2		0.429516	17	25.684
	P48163	ME1	NADP-dependent malic enzyme		0.461915	3	15.504
	O00625	PIR	Pirin		0.462685	3	9.6044
	P21291	CSRP1	Cysteine and glycine-rich protein 1		0.466505	14	13.809
	P07355;A6NMY6	ANXA2;ANXA2P2	Annexin A2;Putative annexin A2-like protein		0.467858	37	39.24
	Q99829	CPNE1	Copine-1		0.468362	9	23.53
	Q14914	PTGR1	Prostaglandin reductase 1		0.475964	3	47.559
	Q5JVF3	PCID2	PCI domain-containing protein 2		0.478446	4	21.702
	Q8WXF1	PSPC1	Paraspeckle component 1		0.479065	3	34.182
	Q14566	MCM6	DNA replication licensing factor MCM6		0.47957	12	67.425
	P49736	MCM2	DNA replication licensing factor MCM2		0.479939	8	59.608
	Q5ZPR3	CD276	CD276 antigen		0.483092	6	28.981
	Q14019	COTL1	Coactosin-like protein		0.485107	2	0.79385
	P06737;P11217	PYGL;PYGM	Glycogen phosphorylase, liver form;Glycogen phosphorylase, muscle form		0.488711	6	21.281
	Q96FW1	OTUB1	Ubiquitin thioesterase OTUB1		0.491715	3	17.24
	Q01813	PFKP	ATP-dependent 6-phosphofructokinase, platelet type		0.516476	20	27.72
	P54105	CLNS1A	Methylosome subunit pICln		0.526648	2	31.42
	Q05682	CALD1	Caldesmon		0.527037	2	12.225
	P47756	CAPZB	F-actin-capping protein subunit beta		0.52776	9	25.262
	P27708	CAD	CAD protein;Glutamine-dependent carbamoyl-phosphate synthase;Aspartate carbamoyltransferase;Dihydroorotase		0.528933	6	26.314
	O95861	BPNT1	3(2),5-bisphosphate nucleotidase 1		0.537143	2	27.202
	Q96IR7	HPDL	4-hydroxyphenylpyruvate dioxygenase-like protein		0.537721	4	18.245
	Q8NBK3	SUMF1	Sulfatase-modifying factor 1		0.539113	4	6.687
	Q99797	MIPEP	Mitochondrial intermediate peptidase		0.54019	3	11.81
	P33993	MCM7	DNA replication licensing factor MCM7		0.5428	3	78.648
	P00338	LDHA	L-lactate dehydrogenase A chain		0.5449	71	21.287
	P62633	CNBP	Cellular nucleic acid-binding protein		0.547585	5	11.743
	Q9BUF5;CON__ENSEMBL:ENSBTAP00000025008;Q9H4B7	TUBB6	Tubulin beta-6 chain		0.549541	6	23.27
	Q9Y333	LSM2	U6 snRNA-associated Sm-like protein LSm2		0.552975	2	20.332
	Q9Y617	PSAT1	Phosphoserine aminotransferase		0.557507	9	20.233
	O75781	PALM	Paralemmin-1		0.557631	2	12.158
	P15328	FOLR1	Folate receptor alpha		0.559628	4	22.251
	P10599	TXN	Thioredoxin		0.559816	3	26.726
	P68366	TUBA4A	Tubulin alpha-4A chain		0.561136	5	13.816
	Q9UBQ5	EIF3K	Eukaryotic translation initiation factor 3 subunit K		0.565291	4	38.826
	P33992	MCM5	DNA replication licensing factor MCM5		0.565995	3	5.7733
	Q14258	TRIM25	E3 ubiquitin/ISG15 ligase TRIM25		0.569249	3	14.959
	Q9HC35	EML4	Echinoderm microtubule-associated protein-like 4		0.570386	3	26.537
	P12814;P35609;Q08043	ACTN1	Alpha-actinin-1		0.571135	16	25.666
	P46063	RECQL	ATP-dependent DNA helicase Q1		0.574647	3	16.901
	P10768	ESD	S-formylglutathione hydrolase		0.581598	3	28.879
	Q6DKJ4	NXN	Nucleoredoxin		0.583124	3	16.958
	P60983;O60234	GMFB;GMFG	Glia maturation factor beta;Glia maturation factor gamma		0.591611	2	10.174
	P61221	ABCE1	ATP-binding cassette sub-family E member 1		0.592277	6	68.462
	P31949	S100A11	Protein S100-A11;Protein S100-A11, N-terminally processed		0.59609	5	40.228
	Q9NUU7;Q9UMR2	DDX19A;DDX19B	ATP-dependent RNA helicase DDX19A;ATP-dependent RNA helicase DDX19B		0.599161	2	15.011
	O75964	ATP5L	ATP synthase subunit g, mitochondrial		0.599413	2	51.962
	P05455	SSB	Lupus La protein		0.60518	6	21.545
	P62805	HIST1H4A	Histone H4		0.605767	4	51.714
	P50416	CPT1A	Carnitine O-palmitoyltransferase 1, liver isoform		0.610054	4	13.094
	P53004	BLVRA	Biliverdin reductase A		0.611658	4	84.774
	P62491;Q15907	RAB11A;RAB11B	Ras-related protein Rab-11A;Ras-related protein Rab-11B		0.612632	3	13.179
	Q3ZCM7	TUBB8	Tubulin beta-8 chain		0.613121	5	18.255
	P62316	SNRPD2	Small nuclear ribonucleoprotein Sm D2		0.614175	3	24.415
	P08237	PFKM	ATP-dependent 6-phosphofructokinase, muscle type		0.619042	9	31.082
	P67936;P09493	TPM4	Tropomyosin alpha-4 chain		0.622123	21	37.167
	Q9Y6G9	DYNC1LI1	Cytoplasmic dynein 1 light intermediate chain 1		0.622432	2	5.1262
	Q12792	TWF1	Twinfilin-1		0.626645	9	35.979
	Q9BY44	EIF2A	Eukaryotic translation initiation factor 2A;Eukaryotic translation initiation factor 2A, N-terminally processed		0.628022	4	16.588
	O75347	TBCA	Tubulin-specific chaperone A		0.628062	6	19.027
	Q14247	CTTN	Src substrate cortactin		0.629089	10	44.058
	P33316	DUT	Deoxyuridine 5-triphosphate nucleotidohydrolase, mitochondrial		0.631872	11	19.985
	P29401	TKT	Transketolase		0.6348	43	28.581
	P08758	ANXA5	Annexin A5		0.635203	17	23.994
	Q15046	KARS	Lysine--tRNA ligase		0.636051	10	29.625
	O60701	UGDH	UDP-glucose 6-dehydrogenase		0.637511	3	37.488
	P37802	TAGLN2	Transgelin-2		0.637877	30	32.792
	P35606	COPB2	Coatomer subunit beta		0.637959	3	38.095
	Q9UKY7	CDV3	Protein CDV3 homolog		0.638447	5	56.01
	P68371;A6NNZ2	TUBB4B	Tubulin beta-4B chain		0.640533	22	19.236
	P31948	STIP1	Stress-induced-phosphoprotein 1		0.643004	41	24.173
	Q9NRX4	PHPT1	14 kDa phosphohistidine phosphatase		0.643666	4	12.363
	P17858	PFKL	ATP-dependent 6-phosphofructokinase, liver type		0.644205	5	43.987
	P30085	CMPK1	UMP-CMP kinase		0.644247	11	22.556
	Q9Y3B8	REXO2	Oligoribonuclease, mitochondrial		0.644662	2	2.1522
	P15374	UCHL3	Ubiquitin carboxyl-terminal hydrolase isozyme L3		0.646747	2	9.9947
	P23526	AHCY	Adenosylhomocysteinase		0.647417	15	20.911
	P14618;P30613	PKM	Pyruvate kinase PKM		0.648172	80	24.89
	P24534	EEF1B2	Elongation factor 1-beta		0.648508	11	30.252
	Q9Y6N7	ROBO1	Roundabout homolog 1		0.648719	2	19.146
	Q16719	KYNU	Kynureninase		0.649393	13	24.36
	O43795	MYO1B	Unconventional myosin-Ib		0.649899	9	40.559
	Q00796	SORD	Sorbitol dehydrogenase		0.650195	3	25.434
	P18754	RCC1	Regulator of chromosome condensation		0.652316	2	9.1721
	P23528	CFL1	Cofilin-1		0.652955	45	30.228
	P55196	MLLT4	Afadin		0.654793	2	39.048
	P23921	RRM1	Ribonucleoside-diphosphate reductase large subunit		0.655695	12	37.551
	Q00688	FKBP3	Peptidyl-prolyl cis-trans isomerase FKBP3		0.656168	7	27.693
	Q0IIM8;O95759	TBC1D8B;TBC1D8	TBC1 domain family member 8B;TBC1 domain family member 8		0.656383	2	35.857
	O95433	AHSA1	Activator of 90 kDa heat shock protein ATPase homolog 1		0.657073	4	14.53
	P62826	RAN	GTP-binding nuclear protein Ran		0.657073	30	25.258
	P13693;Q56UQ5	TPT1	Translationally-controlled tumor protein		0.657419	5	20.789
	P43487	RANBP1	Ran-specific GTPase-activating protein		0.658935	8	21.252
	P49589	CARS	Cysteine--tRNA ligase, cytoplasmic		0.661113	7	29.293
	P09651;Q32P51	HNRNPA1;HNRNPA1L2	Heterogeneous nuclear ribonucleoprotein A1;Heterogeneous nuclear ribonucleoprotein A1, N-terminally processed;Heterogeneous nuclear ribonucleoprotein A1-like 2		0.661157	11	40.173
	Q6NXS1;P41236	PPP1R2P3;PPP1R2	Protein phosphatase inhibitor 2-like protein 3;Protein phosphatase inhibitor 2		0.662691	3	8.5472
	Q687X5	STEAP4	Metalloreductase STEAP4		0.663306	10	35.105
	P17096	HMGA1	High mobility group protein HMG-I/HMG-Y		0.663834	7	61.441
	Q9NTK5	OLA1	Obg-like ATPase 1		0.664187	10	22.828
	P60842	EIF4A1	Eukaryotic initiation factor 4A-I		0.665469	30	23.518
	P24666	ACP1	Low molecular weight phosphotyrosine protein phosphatase		0.666045	2	8.1715
	P30044	PRDX5	Peroxiredoxin-5, mitochondrial		0.666223	8	26.13
	Q9UKN8	GTF3C4	General transcription factor 3C polypeptide 4		0.666889	5	31.284
	Q8WZ42	TTN	Titin		0.666933	4	52.037
	P26641	EEF1G	Elongation factor 1-gamma		0.668092	24	27.677
	P32119	PRDX2	Peroxiredoxin-2		0.669254	11	16.549
	P49588	AARS	Alanine--tRNA ligase, cytoplasmic		0.672857	23	26.594
	P61970	NUTF2	Nuclear transport factor 2		0.67331	2	19.165
	Q9BWM7	SFXN3	Sideroflexin-3		0.676315	3	59.531
	O43707;Q9H254	ACTN4	Alpha-actinin-4		0.676865	34	32.438
	P27816	MAP4	Microtubule-associated protein 4		0.678104	13	27.557
	P13798	APEH	Acylamino-acid-releasing enzyme		0.67815	3	40.768
	P18085	ARF4	ADP-ribosylation factor 4		0.679486	3	12.649
	P06733;P09104	ENO1	Alpha-enolase		0.67981	113	24.896
	O43583	DENR	Density-regulated protein		0.680828	3	13.586
	P07195	LDHB	L-lactate dehydrogenase B chain		0.681617	78	27.327
	O60547	GMDS	GDP-mannose 4,6 dehydratase		0.684041	3	64.925
	Q9Y281	CFL2	Cofilin-2		0.684791	5	50.257
	P52434	POLR2H	DNA-directed RNA polymerases I, II, and III subunit RPABC3		0.685965	3	8.6373
	P63241;Q6IS14;Q9GZV4	EIF5A;EIF5AL1	Eukaryotic translation initiation factor 5A-1;Eukaryotic translation initiation factor 5A-1-like		0.686672	14	23.147
	P17812;Q9NRF8	CTPS1	CTP synthase 1		0.688373	6	41.775
	P15151	PVR	Poliovirus receptor		0.688658	3	66.204
	O43615	TIMM44	Mitochondrial import inner membrane translocase subunit TIM44		0.689227	2	20.312
	P68431	HIST1H3A	Histone H3.1		0.689893	4	26.322
	Q15691	MAPRE1	Microtubule-associated protein RP/EB family member 1		0.690036	3	5.5557
	O15355	PPM1G	Protein phosphatase 1G		0.690512	4	15.86
	Q16881	TXNRD1	Thioredoxin reductase 1, cytoplasmic		0.690655	5	26.812
	Q86U42	PABPN1	Polyadenylate-binding protein 2		0.690894	3	20.668
	Q01650	SLC7A5	Large neutral amino acids transporter small subunit 1		0.691372	9	24.902
	P07602	PSAP	Prosaposin;Saposin-A;Saposin-B-Val;Saposin-B;Saposin-C;Saposin-D		0.691515	14	24.418
	P40261	NNMT	Nicotinamide N-methyltransferase		0.692617	4	31.587
	P08195	SLC3A2	4F2 cell-surface antigen heavy chain		0.692809	75	24.518
	P04083	ANXA1	Annexin A1		0.694734	16	12.906
	O95456	PSMG1	Proteasome assembly chaperone 1		0.695265	4	11.452
	P30740	SERPINB1	Leukocyte elastase inhibitor		0.69633	3	9.7648
	P11532	DMD	Dystrophin		0.696427	2	3.1468
	P47897	QARS	Glutamine--tRNA ligase		0.696816	19	26.893
	Q8NCA5	FAM98A	Protein FAM98A		0.697593	2	10.625
	P18206	VCL	Vinculin		0.697739	18	22.068
	O95163	IKBKAP	Elongator complex protein 1		0.698373	3	44.218
	Q9NRW1;P20340;Q14964	RAB6B;RAB6A;RAB39A	Ras-related protein Rab-6B;Ras-related protein Rab-6A;Ras-related protein Rab-39A		0.699007	3	28.1
	P00491	PNP	Purine nucleoside phosphorylase		0.701951	4	25.034
	P16152;O75828	CBR1	Carbonyl reductase [NADPH] 1		0.702296	6	46.602
	Q15008	PSMD6	26S proteasome non-ATPase regulatory subunit 6		0.702346	3	15.688
	Q96AC1;Q9BQL6	FERMT2	Fermitin family homolog 2		0.702395	7	21.427
	P27105	STOM	Erythrocyte band 7 integral membrane protein		0.702494	6	33.41
	P12277	CKB	Creatine kinase B-type		0.702691	8	16.51
	P78417	GSTO1	Glutathione S-transferase omega-1		0.702938	4	15.79
	P45973	CBX5	Chromobox protein homolog 5		0.703878	3	20.155
	Q71DI3	HIST2H3A	Histone H3.2		0.705268	4	31.65
	P43121	MCAM	Cell surface glycoprotein MUC18		0.706964	9	43.754
	P14868	DARS	Aspartate--tRNA ligase, cytoplasmic		0.707864	9	38.716
	P31942	HNRNPH3	Heterogeneous nuclear ribonucleoprotein H3		0.708567	3	25.993
	P04075	ALDOA	Fructose-bisphosphate aldolase A		0.708818	18	22.308
	P63208	SKP1	S-phase kinase-associated protein 1		0.710682	6	24.056
	Q14696	MESDC2	LDLR chaperone MESD		0.711136	2	20.746
	P04179	SOD2	Superoxide dismutase [Mn], mitochondrial		0.711642	4	33.486
	Q13619	CUL4A	Cullin-4A		0.714235	4	21.235
	O75822	EIF3J	Eukaryotic translation initiation factor 3 subunit J		0.714643	6	10.682
	Q9UNS2	COPS3	COP9 signalosome complex subunit 3		0.714643	4	30.926
	P05198	EIF2S1	Eukaryotic translation initiation factor 2 subunit 1		0.714796	7	44.534
	Q13126	MTAP	S-methyl-5-thioadenosine phosphorylase		0.717154	6	44.234
	Q9P258	RCC2	Protein RCC2		0.717206	9	22.296
	Q99613;B5ME19	EIF3C;EIF3CL	Eukaryotic translation initiation factor 3 subunit C;Eukaryotic translation initiation factor 3 subunit C-like protein		0.718804	14	29.225
	O00233	PSMD9	26S proteasome non-ATPase regulatory subunit 9		0.719114	5	21.779
	Q99436	PSMB7	Proteasome subunit beta type-7		0.720305	4	17.002
	Q93045	STMN2	Stathmin-2		0.721137	4	13.234
	P60981	DSTN	Destrin		0.72223	2	20.846
	P57678	GEMIN4	Gem-associated protein 4		0.7227	3	31.558
	P08670;P17661;P41219;Q16352;P07196;P07197;P12036	VIM	Vimentin		0.72648	13	24.065
	O15371	EIF3D	Eukaryotic translation initiation factor 3 subunit D		0.726691	4	11.937
	P22392;O60361	NME2	Nucleoside diphosphate kinase B		0.728226	16	9.1191
	P29692	EEF1D	Elongation factor 1-delta		0.728279	3	50.184
	P31943;P55795	HNRNPH1	Heterogeneous nuclear ribonucleoprotein H;Heterogeneous nuclear ribonucleoprotein H, N-terminally processed		0.728544	4	26.229
	Q9UHD1	CHORDC1	Cysteine and histidine-rich domain-containing protein 1		0.728544	7	29.867
	Q9H074	PAIP1	Polyadenylate-binding protein-interacting protein 1		0.729022	2	37.062
	P35579;P35749;REV__Q9UKV3	MYH9	Myosin-9		0.729661	41	42.32
	P62873	GNB1	Guanine nucleotide-binding protein G(I)/G(S)/G(T) subunit beta-1		0.731636	7	26.162
	Q9Y3I0	RTCB	tRNA-splicing ligase RtcB homolog		0.73303	3	43.918
	P23284	PPIB	Peptidyl-prolyl cis-trans isomerase B		0.73346	28	23.724
	Q06830	PRDX1	Peroxiredoxin-1		0.733568	37	21.721
	P37837	TALDO1	Transaldolase		0.73416	9	18.729
	P06744;Q8N196	GPI	Glucose-6-phosphate isomerase		0.73443	25	19.018
	O43324	EEF1E1	Eukaryotic translation elongation factor 1 epsilon-1		0.734538	6	35.193
	P62495	ETF1	Eukaryotic peptide chain release factor subunit 1		0.736269	7	40.435
	Q9UBM7	DHCR7	7-dehydrocholesterol reductase		0.736485	2	6.9433
	P43034	PAFAH1B1	Platelet-activating factor acetylhydrolase IB subunit alpha		0.736703	6	14.845
	Q9UJX3	ANAPC7	Anaphase-promoting complex subunit 7		0.737409	2	45.391
	P33176;O60282;Q12840	KIF5B	Kinesin-1 heavy chain		0.737953	4	14.076
	P08133	ANXA6	Annexin A6		0.738552	19	33.86
	O15143;Q92747	ARPC1B	Actin-related protein 2/3 complex subunit 1B		0.739262	5	14.098
	O60869	EDF1	Endothelial differentiation-related factor 1		0.739372	3	38.835
	Q14166	TTLL12	Tubulin--tyrosine ligase-like protein 12		0.739481	4	4.9206
	Q9NUP9	LIN7C	Protein lin-7 homolog C		0.739481	3	22.169
	Q16851	UGP2	UTP--glucose-1-phosphate uridylyltransferase		0.740741	6	51.159
	P62244	RPS15A	40S ribosomal protein S15a		0.74366	4	123.77
	P09471	GNAO1	Guanine nucleotide-binding protein G(o) subunit alpha		0.744823	3	12.987
	Q9Y2T3	GDA	Guanine deaminase		0.747384	4	6.7262
	Q96P48	ARAP1	Arf-GAP with Rho-GAP domain, ANK repeat and PH domain-containing protein 1		0.748167	2	64.393
	Q5VTE0;P68104	EEF1A1P5;EEF1A1	Putative elongation factor 1-alpha-like 3;Elongation factor 1-alpha 1		0.748279	69	29.7
	Q14498	RBM39	RNA-binding protein 39		0.748335	2	21.828
	P59998	ARPC4	Actin-related protein 2/3 complex subunit 4		0.748783	2	3.5612
	P35221	CTNNA1	Catenin alpha-1		0.7494	4	26.868
	Q7L2H7	EIF3M	Eukaryotic translation initiation factor 3 subunit M		0.7494	5	24.805
	P63162;P14678	SNRPN;SNRPB	Small nuclear ribonucleoprotein-associated protein N;Small nuclear ribonucleoprotein-associated proteins B and B		0.749681	2	36.826
	P55060	CSE1L	Exportin-2		0.749906	34	32.355
	O00567	NOP56	Nucleolar protein 56		0.751428	3	8.4784
	P31939	ATIC	Bifunctional purine biosynthesis protein PURH;Phosphoribosylaminoimidazolecarboxamide formyltransferase;IMP cyclohydrolase		0.751767	14	16.361
	Q8NF91	SYNE1	Nesprin-1		0.756487	2	20.318
	Q99880;Q99879;Q99877;Q93079;Q5QNW6;P62807;P58876;P57053;O60814;Q96A08	HIST1H2BL;HIST1H2BM;HIST1H2BN;HIST1H2BH;HIST2H2BF;HIST1H2BC;HIST1H2BD;H2BFS;HIST1H2BK;HIST1H2BA	Histone H2B type 1-L;Histone H2B type 1-M;Histone H2B type 1-N;Histone H2B type 1-H;Histone H2B type 2-F;Histone H2B type 1-C/E/F/G/I;Histone H2B type 1-D;Histone H2B type F-S;Histone H2B type 1-K;Histone H2B type 1-A		0.758495	14	27.329
	Q9UDY4	DNAJB4	DnaJ homolog subfamily B member 4		0.759186	3	50.712
	Q92804	TAF15	TATA-binding protein-associated factor 2N		0.762253	3	21.712
	P31040	SDHA	Succinate dehydrogenase [ubiquinone] flavoprotein subunit, mitochondrial		0.763767	7	14.871
	Q9UKK9	NUDT5	ADP-sugar pyrophosphatase		0.763767	10	28.367
	Q9BTV4	TMEM43	Transmembrane protein 43		0.766518	4	40.615
	P07737;CON__P02584	PFN1	Profilin-1		0.768344	30	28.992
	Q9UHD8	40057	Septin-9		0.769586	4	55.271
	Q9BV86	NTMT1	N-terminal Xaa-Pro-Lys N-methyltransferase 1;N-terminal Xaa-Pro-Lys N-methyltransferase 1, N-terminally processed		0.769704	2	34.505
	Q01082	SPTBN1	Spectrin beta chain, non-erythrocytic 1		0.770179	6	31.601
	P07900;Q14568;Q58FG0	HSP90AA1	Heat shock protein HSP 90-alpha		0.770238	30	25.942
	P31947	SFN	14-3-3 protein sigma		0.770357	15	40.435
	P15531	NME1	Nucleoside diphosphate kinase A		0.771248	12	11.226
	Q13155	AIMP2	Aminoacyl tRNA synthase complex-interacting multifunctional protein 2		0.772618	9	37.423
	P35241	RDX	Radixin		0.772678	8	39.581
	P38606	ATP6V1A	V-type proton ATPase catalytic subunit A		0.772798	3	19.713
	O00232	PSMD12	26S proteasome non-ATPase regulatory subunit 12		0.774174	8	27.265
	Q8IYD1;P15170	GSPT2;GSPT1	Eukaryotic peptide chain release factor GTP-binding subunit ERF3B;Eukaryotic peptide chain release factor GTP-binding subunit ERF3A		0.776337	5	22.937
	Q9BQG0	MYBBP1A	Myb-binding protein 1A		0.777847	5	21.874
	Q9C0B1	FTO	Alpha-ketoglutarate-dependent dioxygenase FTO		0.778634	2	43.646
	P46108	CRK	Adapter molecule crk		0.779727	2	11.937
	P12532	CKMT1A	Creatine kinase U-type, mitochondrial		0.780823	2	188.83
	P84095	RHOG	Rho-related GTP-binding protein RhoG		0.781861	3	7.8261
	O00303	EIF3F	Eukaryotic translation initiation factor 3 subunit F		0.781922	3	17.736
	P06493;Q00535;P24941;P11802;Q00526;Q00534;P50750;O94921;Q07002;Q00536;Q00537;Q14004	CDK1	Cyclin-dependent kinase 1		0.784068	7	38.281
	Q9Y262	EIF3L	Eukaryotic translation initiation factor 3 subunit L		0.784129	8	32.431
	Q8N163	CCAR2	Cell cycle and apoptosis regulator protein 2		0.786164	3	39.37
	O00571;O15523;Q9NQI0	DDX3X;DDX3Y	ATP-dependent RNA helicase DDX3X;ATP-dependent RNA helicase DDX3Y		0.786225	12	18.676
	Q5VT66	MARC1	Mitochondrial amidoxime-reducing component 1		0.786225	3	9.5255
	P29218	IMPA1	Inositol monophosphatase 1		0.786535	2	5.6266
	Q14847	LASP1	LIM and SH3 domain protein 1		0.78765	3	3.3678
	Q04917	YWHAH	14-3-3 protein eta		0.787774	10	21.499
	P55735	SEC13	Protein SEC13 homolog		0.788457	4	21.476
	O43399	TPD52L2	Tumor protein D54		0.788706	3	30.439
	O15372	EIF3H	Eukaryotic translation initiation factor 3 subunit H		0.790264	4	11.464
	P46940	IQGAP1	Ras GTPase-activating-like protein IQGAP1		0.790389	61	25.388
	P37108	SRP14	Signal recognition particle 14 kDa protein		0.790826	4	40.27
	Q9UH65	SWAP70	Switch-associated protein 70		0.791515	2	23.556
	Q15181	PPA1	Inorganic pyrophosphatase		0.791578	8	27.942
	Q9UNE7	STUB1	E3 ubiquitin-protein ligase CHIP		0.791954	3	26.14
	O43242	PSMD3	26S proteasome non-ATPase regulatory subunit 3		0.792142	6	11.346
	P13674	P4HA1	Prolyl 4-hydroxylase subunit alpha-1		0.794029	3	49.133
	Q9NW13	RBM28	RNA-binding protein 28		0.795798	3	48.816
	Q01105;P0DME0	SET;SETSIP	Protein SET;Protein SETSIP		0.79968	23	27.612
	O00231	PSMD11	26S proteasome non-ATPase regulatory subunit 11		0.801989	13	22.609
	P06748	NPM1	Nucleophosmin		0.802761	9	20.732
	P56537	EIF6	Eukaryotic translation initiation factor 6		0.802955	8	29.497
	Q9BQA1	WDR77	Methylosome protein 50		0.803213	5	31.162
	P62937;Q9Y536;F5H284;A2BFH1	PPIA	Peptidyl-prolyl cis-trans isomerase A;Peptidyl-prolyl cis-trans isomerase A, N-terminally processed		0.803277	40	23.742
	Q16531	DDB1	DNA damage-binding protein 1		0.803277	6	20.331
	O60506	SYNCRIP	Heterogeneous nuclear ribonucleoprotein Q		0.803665	28	33.94
	Q9BY32	ITPA	Inosine triphosphate pyrophosphatase		0.806907	3	32.162
	P07437	TUBB	Tubulin beta chain		0.807233	37	18.956
	P08238;Q58FF7;Q58FG1	HSP90AB1	Heat shock protein HSP 90-beta		0.807233	103	23.921
	Q92878	RAD50	DNA repair protein RAD50		0.808081	3	33.876
	P13639	EEF2	Elongation factor 2		0.809782	89	24.825
	P48444	ARCN1	Coatomer subunit delta		0.810767	4	15.435
	P12955	PEPD	Xaa-Pro dipeptidase		0.810898	2	5.682
	P60660;P14649	MYL6	Myosin light polypeptide 6		0.812018	20	18.563
	A6ND91	ASPDH	Putative L-aspartate dehydrogenase		0.812942	4	8.218
	P18669;P15259;Q8N0Y7	PGAM1	Phosphoglycerate mutase 1		0.812942	19	20.149
	P00441	SOD1	Superoxide dismutase [Cu-Zn]		0.813074	3	9.4469
	Q8WXX5	DNAJC9	DnaJ homolog subfamily C member 9		0.815129	3	20.271
	P13489	RNH1	Ribonuclease inhibitor		0.815927	14	20.192
	P40925	MDH1	Malate dehydrogenase, cytoplasmic		0.815927	18	20.929
	P52209	PGD	6-phosphogluconate dehydrogenase, decarboxylating		0.816326	5	15.834
	Q96C19	EFHD2	EF-hand domain-containing protein D2		0.81646	4	69.363
	P25788	PSMA3	Proteasome subunit alpha type-3		0.81666	9	22.037
	Q99497	PARK7	Protein DJ-1		0.817595	14	26.437
	P68363	TUBA1B	Tubulin alpha-1B chain		0.818465	52	24.147
	Q96B26	EXOSC8	Exosome complex component RRP43		0.821085	2	27.987
	Q53EL6	PDCD4	Programmed cell death protein 4		0.821963	3	67.128
	P00505	GOT2	Aspartate aminotransferase, mitochondrial		0.822233	16	17.202
	Q9H098	FAM107B	Protein FAM107B		0.82291	2	1.4829
	Q06210;O94808	GFPT1	Glutamine--fructose-6-phosphate aminotransferase [isomerizing] 1		0.823384	10	9.0189
	P60953	CDC42	Cell division control protein 42 homolog		0.823588	14	29.849
	P27695	APEX1	DNA-(apurinic or apyrimidinic site) lyase;DNA-(apurinic or apyrimidinic site) lyase, mitochondrial		0.826173	5	26.677
	O00410	IPO5	Importin-5		0.826378	23	31.789
	Q99832	CCT7	T-complex protein 1 subunit eta		0.829325	34	19.813
	Q93009	USP7	Ubiquitin carboxyl-terminal hydrolase 7		0.831117	2	1.5147
	P11142;P54652	HSPA8	Heat shock cognate 71 kDa protein		0.831186	107	25.149
	Q9Y266	NUDC	Nuclear migration protein nudC		0.831393	17	31.588
	P06756	ITGAV	Integrin alpha-V;Integrin alpha-V heavy chain;Integrin alpha-V light chain		0.833333	4	42.86
	P11766	ADH5	Alcohol dehydrogenase class-3		0.833333	4	22.876
	P53396	ACLY	ATP-citrate synthase		0.833403	26	29.173
	P50454	SERPINH1	Serpin H1		0.833681	31	21.572
	Q13765;E9PAV3;Q9BZK3	NACA	Nascent polypeptide-associated complex subunit alpha;Nascent polypeptide-associated complex subunit alpha, muscle-specific form		0.833889	20	24.261
	O95347	SMC2	Structural maintenance of chromosomes protein 2		0.833959	4	36.558
	Q96EK6	GNPNAT1	Glucosamine 6-phosphate N-acetyltransferase		0.835422	2	2.6742
	Q99733	NAP1L4	Nucleosome assembly protein 1-like 4		0.835492	8	20.409
	Q15645	TRIP13	Pachytene checkpoint protein 2 homolog		0.83612	4	49.413
	Q5SSJ5	HP1BP3	Heterochromatin protein 1-binding protein 3		0.837731	2	9.2084
	P61956;Q6EEV6;P55854	SUMO2;SUMO4;SUMO3	Small ubiquitin-related modifier 2;Small ubiquitin-related modifier 4;Small ubiquitin-related modifier 3		0.838363	4	14.914
	Q92841	DDX17	Probable ATP-dependent RNA helicase DDX17		0.838715	3	7.884
	P04406;O14556	GAPDH	Glyceraldehyde-3-phosphate dehydrogenase		0.839772	47	25.643
	P50395	GDI2	Rab GDP dissociation inhibitor beta		0.839983	20	22.987
	Q15185	PTGES3	Prostaglandin E synthase 3		0.840195	8	31.506
	Q9Y678;Q9UBF2	COPG1	Coatomer subunit gamma-1		0.840477	14	28.435
	Q9UKS6	PACSIN3	Protein kinase C and casein kinase substrate in neurons protein 3		0.840689	6	14.233
	P63000;P60763;P15153;P17081;Q9H4E5	RAC1;RAC3;RAC2	Ras-related C3 botulinum toxin substrate 1;Ras-related C3 botulinum toxin substrate 3;Ras-related C3 botulinum toxin substrate 2		0.841114	4	20.914
	Q9UNM6	PSMD13	26S proteasome non-ATPase regulatory subunit 13		0.84168	10	12.612
	Q9UJU6	DBNL	Drebrin-like protein		0.842247	2	9.6022
	Q969G6	RFK	Riboflavin kinase		0.843028	2	89.512
	O75643	SNRNP200	U5 small nuclear ribonucleoprotein 200 kDa helicase		0.843241	2	20.269
	P53634	CTSC	Dipeptidyl peptidase 1;Dipeptidyl peptidase 1 exclusion domain chain;Dipeptidyl peptidase 1 heavy chain;Dipeptidyl peptidase 1 light chain		0.844666	3	15.862
	P78371	CCT2	T-complex protein 1 subunit beta		0.844737	52	22.642
	P06454	PTMA	Prothymosin alpha;Prothymosin alpha, N-terminally processed;Thymosin alpha-1		0.845023	14	31.996
	P63151;Q00005;Q66LE6	PPP2R2A;PPP2R2B;PPP2R2D	Serine/threonine-protein phosphatase 2A 55 kDa regulatory subunit B alpha isoform;Serine/threonine-protein phosphatase 2A 55 kDa regulatory subunit B beta isoform;Serine/threonine-protein phosphatase 2A 55 kDa regulatory subunit B delta isoform		0.845523	7	25.958
	O15067	PFAS	Phosphoribosylformylglycinamidine synthase		0.845809	16	24.173
	P50213	IDH3A	Isocitrate dehydrogenase [NAD] subunit alpha, mitochondrial		0.847314	2	7.0739
	P17174	GOT1	Aspartate aminotransferase, cytoplasmic		0.848752	8	25.453
	P84243;Q16695;Q6NXT2	H3F3A;HIST3H3	Histone H3.3;Histone H3.1t		0.849401	4	41.627
	P60709	ACTB	Actin, cytoplasmic 1;Actin, cytoplasmic 1, N-terminally processed		0.850702	5	26.811
	Q14204	DYNC1H1	Cytoplasmic dynein 1 heavy chain 1		0.852442	32	29.13
	P62158;P27482	CALM1	Calmodulin		0.853898	19	12.639
	Q16630	CPSF6	Cleavage and polyadenylation specificity factor subunit 6		0.853898	7	28.866
	P61163;P42025	ACTR1A	Alpha-centractin		0.855286	10	20.856
	Q9NQP4	PFDN4	Prefoldin subunit 4		0.855945	4	33.402
	P31946	YWHAB	14-3-3 protein beta/alpha;14-3-3 protein beta/alpha, N-terminally processed		0.856384	36	27.648
	Q8N257;Q16778;P33778;P23527;P06899;Q6DRA6;Q6DN03	HIST3H2BB;HIST2H2BE;HIST1H2BB;HIST1H2BO;HIST1H2BJ	Histone H2B type 3-B;Histone H2B type 2-E;Histone H2B type 1-B;Histone H2B type 1-O;Histone H2B type 1-J		0.856971	4	19.735
	P62333	PSMC6	26S protease regulatory subunit 10B		0.858885	3	10.76
	O43237	DYNC1LI2	Cytoplasmic dynein 1 light intermediate chain 2		0.859697	4	34.442
	Q14157	UBAP2L	Ubiquitin-associated protein 2-like		0.860289	4	21.481
	O43390	HNRNPR	Heterogeneous nuclear ribonucleoprotein R		0.860733	9	25.446
	P42285	SKIV2L2	Superkiller viralicidic activity 2-like 2		0.860733	4	11.696
	Q9NWH9	SLTM	SAFB-like transcription modulator		0.861104	2	5.5103
	O14744	PRMT5	Protein arginine N-methyltransferase 5;Protein arginine N-methyltransferase 5, N-terminally processed		0.861178	6	52.106
	P50991	CCT4	T-complex protein 1 subunit delta		0.861252	44	21.245
	P28074	PSMB5	Proteasome subunit beta type-5		0.861846	10	22.493
	Q15029	EFTUD2	116 kDa U5 small nuclear ribonucleoprotein component		0.862292	3	56.707
	Q99471	PFDN5	Prefoldin subunit 5		0.862292	2	34.1
	P05787	KRT8	Keratin, type II cytoskeletal 8		0.862366	7	88.771
	P39687;O95626;O43423	ANP32A	Acidic leucine-rich nuclear phosphoprotein 32 family member A		0.862441	7	18.293
	P13861	PRKAR2A	cAMP-dependent protein kinase type II-alpha regulatory subunit		0.862664	2	2.0046
	P62277	RPS13	40S ribosomal protein S13		0.863782	11	32.339
	P23381	WARS	Tryptophan--tRNA ligase, cytoplasmic;T1-TrpRS;T2-TrpRS		0.864454	9	31.543
	P62258	YWHAE	14-3-3 protein epsilon		0.864454	35	22.85
	P01116;P01112;P01111	KRAS;HRAS;NRAS	GTPase KRas;GTPase KRas, N-terminally processed;GTPase HRas;GTPase HRas, N-terminally processed;GTPase NRas		0.864753	3	17.05
	P20042	EIF2S2	Eukaryotic translation initiation factor 2 subunit 2		0.865276	5	16.563
	P40939	HADHA	Trifunctional enzyme subunit alpha, mitochondrial;Long-chain enoyl-CoA hydratase;Long chain 3-hydroxyacyl-CoA dehydrogenase		0.866101	14	24.617
	P48643	CCT5	T-complex protein 1 subunit epsilon		0.867152	39	26.022
	P55884	EIF3B	Eukaryotic translation initiation factor 3 subunit B		0.867227	3	16.026
	P49327	FASN	Fatty acid synthase;[Acyl-carrier-protein] S-acetyltransferase;[Acyl-carrier-protein] S-malonyltransferase;3-oxoacyl-[acyl-carrier-protein] synthase;3-oxoacyl-[acyl-carrier-protein] reductase;3-hydroxyacyl-[acyl-carrier-protein] dehydratase;Enoyl-[acyl-carrier-protein] reductase;Oleoyl-[acyl-carrier-protein] hydrolase		0.867453	65	28.266
	P00492	HPRT1	Hypoxanthine-guanine phosphoribosyltransferase		0.868056	5	10.961
	O14818;Q8TAA3	PSMA7;PSMA8	Proteasome subunit alpha type-7;Proteasome subunit alpha type-7-like		0.868131	19	18.898
	Q13310	PABPC4	Polyadenylate-binding protein 4		0.868131	4	8.2168
	P16403;P16402;P22492;Q02539	HIST1H1C;HIST1H1D	Histone H1.2;Histone H1.3		0.868206	37	34.824
	P55145	MANF	Mesencephalic astrocyte-derived neurotrophic factor		0.868734	3	9.5536
	Q96BD0	SLCO4A1	Solute carrier organic anion transporter family member 4A1		0.869036	2	69.887
	Q8IZP2;P50502;Q8NFI4	ST13P4;ST13;ST13P5	Putative protein FAM10A4;Hsc70-interacting protein;Putative protein FAM10A5		0.870019	15	29.556
	Q13148	TARDBP	TAR DNA-binding protein 43		0.871916	10	27.861
	O75607	NPM3	Nucleoplasmin-3		0.872068	3	20.902
	Q6NVY1	HIBCH	3-hydroxyisobutyryl-CoA hydrolase, mitochondrial		0.872448	3	9.4433
	O14974	PPP1R12A	Protein phosphatase 1 regulatory subunit 12A		0.8726	3	33.731
	Q15233	NONO	Non-POU domain-containing octamer-binding protein		0.873515	6	24.873
	P04080	CSTB	Cystatin-B		0.87382	4	18.098
	P02786	TFRC	Transferrin receptor protein 1;Transferrin receptor protein 1, serum form		0.874661	31	30.288
	P56192	MARS	Methionine--tRNA ligase, cytoplasmic		0.874814	13	26.589
	P32754	HPD	4-hydroxyphenylpyruvate dioxygenase		0.877116	6	16.394
	P49458	SRP9	Signal recognition particle 9 kDa protein		0.87727	2	73.518
	Q92499	DDX1	ATP-dependent RNA helicase DDX1		0.877501	12	36.226
	P19338	NCL	Nucleolin		0.878194	47	24.163
	Q15365	PCBP1	Poly(rC)-binding protein 1		0.878272	14	21.164
	Q9Y2X3	NOP58	Nucleolar protein 58		0.878426	7	18.663
	P82970	HMGN5	High mobility group nucleosome-binding domain-containing protein 5		0.87858	3	17.075
	O15305	PMM2	Phosphomannomutase 2		0.878735	3	31.085
	P15291	B4GALT1	Beta-1,4-galactosyltransferase 1;Lactose synthase A protein;N-acetyllactosamine synthase;Beta-N-acetylglucosaminylglycopeptide beta-1,4-galactosyltransferase;Beta-N-acetylglucosaminyl-glycolipid beta-1,4-galactosyltransferase;Processed beta-1,4-galactosyltransferase 1		0.879275	3	35.151
	Q9BQE3;Q9NY65;Q9H853;A6NHL2	TUBA1C	Tubulin alpha-1C chain		0.879894	6	15.369
	P62851	RPS25	40S ribosomal protein S25		0.880437	10	23.862
	P27348	YWHAQ	14-3-3 protein theta		0.880902	18	20.348
	Q9P287	BCCIP	BRCA2 and CDKN1A-interacting protein		0.881523	2	42.503
	P09960	LTA4H	Leukotriene A-4 hydrolase		0.882379	6	33.478
	Q99729	HNRNPAB	Heterogeneous nuclear ribonucleoprotein A/B		0.88347	3	13.292
	P28066	PSMA5	Proteasome subunit alpha type-5		0.884956	16	25.523
	Q9NR31	SAR1A	GTP-binding protein SAR1a		0.88574	3	3.7754
	Q9H3N1	TMX1	Thioredoxin-related transmembrane protein 1		0.887469	5	26.656
	Q13813	SPTAN1	Spectrin alpha chain, non-erythrocytic 1		0.887784	17	26.188
	P40763	STAT3	Signal transducer and activator of transcription 3		0.887942	3	33.564
	P54619	PRKAG1	5-AMP-activated protein kinase subunit gamma-1		0.892618	3	6.0635
	P04792	HSPB1	Heat shock protein beta-1		0.892937	9	16.793
	Q92882	OSTF1	Osteoclast-stimulating factor 1		0.893575	3	10.663
	P61981	YWHAG	14-3-3 protein gamma;14-3-3 protein gamma, N-terminally processed		0.894055	32	24.656
	P62136	PPP1CA	Serine/threonine-protein phosphatase PP1-alpha catalytic subunit		0.894214	2	32.706
	P26373	RPL13	60S ribosomal protein L13		0.894534	4	14.346
	P63104	YWHAZ	14-3-3 protein zeta/delta		0.894775	41	18.038
	P25787	PSMA2	Proteasome subunit alpha type-2		0.895015	13	17.742
	P61289	PSME3	Proteasome activator complex subunit 3		0.895897	7	19.235
	P10586	PTPRF	Receptor-type tyrosine-protein phosphatase F		0.896218	3	44.143
	P47813;O14602	EIF1AX;EIF1AY	Eukaryotic translation initiation factor 1A, X-chromosomal;Eukaryotic translation initiation factor 1A, Y-chromosomal		0.897022	3	20.565
	P30086	PEBP1	Phosphatidylethanolamine-binding protein 1;Hippocampal cholinergic neurostimulating peptide		0.897022	7	28.566
	Q9UHV9	PFDN2	Prefoldin subunit 2		0.897586	3	15.436
	Q58FF8	HSP90AB2P	Putative heat shock protein HSP 90-beta 2		0.897747	12	18.511
	O75439	PMPCB	Mitochondrial-processing peptidase subunit beta		0.900658	3	10.415
	P14324	FDPS	Farnesyl pyrophosphate synthase		0.901145	4	18.082
	P26583	HMGB2	High mobility group protein B2		0.901469	6	23.857
	Q96TA1	FAM129B	Niban-like protein 1		0.90212	7	15.43
	Q02978	SLC25A11	Mitochondrial 2-oxoglutarate/malate carrier protein		0.903832	3	12.367
	Q9H078	CLPB	Caseinolytic peptidase B protein homolog		0.903914	2	0.12111
	Q10471	GALNT2	Polypeptide N-acetylgalactosaminyltransferase 2;Polypeptide N-acetylgalactosaminyltransferase 2 soluble form		0.904814	5	21.294
	Q86UP2	KTN1	Kinectin		0.906043	4	40.824
	O75131;Q96FN4;Q8IYJ1;Q96A23;O95741;Q86YQ8;Q9HCH3;Q9UBL6	CPNE3	Copine-3		0.907112	5	21.59
	O60610	DIAPH1	Protein diaphanous homolog 1		0.907359	9	19.368
	P40227;Q92526	CCT6A	T-complex protein 1 subunit zeta		0.907441	67	20.139
	P82979	SARNP	SAP domain-containing ribonucleoprotein		0.908183	6	37.527
	Q08945	SSRP1	FACT complex subunit SSRP1		0.909174	7	35.671
	P00558;P07205	PGK1	Phosphoglycerate kinase 1		0.911328	43	23.537
	P49321	NASP	Nuclear autoantigenic sperm protein		0.911993	10	34.9
	P49207	RPL34	60S ribosomal protein L34		0.912159	6	22.592
	Q15651	HMGN3	High mobility group nucleosome-binding domain-containing protein 3		0.912659	3	58.543
	Q9Y3F4	STRAP	Serine-threonine kinase receptor-associated protein		0.912825	11	44.13
	Q9NPJ3	ACOT13	Acyl-coenzyme A thioesterase 13;Acyl-coenzyme A thioesterase 13, N-terminally processed		0.912909	3	14.833
	P55209	NAP1L1	Nucleosome assembly protein 1-like 1		0.912992	8	20.595
	P62899	RPL31	60S ribosomal protein L31		0.913325	8	37.178
	P60900	PSMA6	Proteasome subunit alpha type-6		0.914578	19	18.512
	Q96DG6	CMBL	Carboxymethylenebutenolidase homolog		0.915164	4	16.461
	P00966	ASS1	Argininosuccinate synthase		0.915416	15	22.766
	Q07666	KHDRBS1	KH domain-containing, RNA-binding, signal transduction-associated protein 1		0.916338	4	23.387
	Q9P2J5	LARS	Leucine--tRNA ligase, cytoplasmic		0.916506	22	33.892
	O15144	ARPC2	Actin-related protein 2/3 complex subunit 2		0.916926	4	24.22
	P12004	PCNA	Proliferating cell nuclear antigen		0.917768	17	16.28
	P35998	PSMC2	26S protease regulatory subunit 7		0.918189	8	38.483
	P63173	RPL38	60S ribosomal protein L38		0.918274	5	10
	P55327	TPD52	Tumor protein D52		0.918527	12	23.491
	Q9Y295	DRG1	Developmentally-regulated GTP-binding protein 1		0.91878	3	30.757
	O15145	ARPC3	Actin-related protein 2/3 complex subunit 3		0.919371	2	5.0192
	P20645	M6PR	Cation-dependent mannose-6-phosphate receptor		0.919879	3	38.275
	Q13435	SF3B2	Splicing factor 3B subunit 2		0.920302	2	5.0146
	P30566	ADSL	Adenylosuccinate lyase		0.920556	3	14.058
	Q93096;Q12974	PTP4A1	Protein tyrosine phosphatase type IVA 1		0.920641	3	47.55
	Q93008;O00507	USP9X;USP9Y	Probable ubiquitin carboxyl-terminal hydrolase FAF-X;Probable ubiquitin carboxyl-terminal hydrolase FAF-Y		0.921999	6	33.009
	P62266	RPS23	40S ribosomal protein S23		0.922509	12	18.68
	Q8WUM4	PDCD6IP	Programmed cell death 6-interacting protein		0.922935	9	28.766
	Q9BWD1	ACAT2	Acetyl-CoA acetyltransferase, cytosolic		0.923788	5	23.495
	P63261;Q6S8J3	ACTG1	Actin, cytoplasmic 2;Actin, cytoplasmic 2, N-terminally processed		0.924385	44	24.107
	Q9HAV0;P16520	GNB4	Guanine nucleotide-binding protein subunit beta-4		0.924727	6	7.3982
	P25789	PSMA4	Proteasome subunit alpha type-4		0.928505	16	27.559
	Q13162	PRDX4	Peroxiredoxin-4		0.928936	3	28.801
	Q6DD88	ATL3	Atlastin-3		0.929541	4	26.441
	P61224;P62834;A6NIZ1	RAP1B;RAP1A	Ras-related protein Rap-1b;Ras-related protein Rap-1A;Ras-related protein Rap-1b-like protein		0.93006	5	19.423
	P23588	EIF4B	Eukaryotic translation initiation factor 4B		0.930233	14	36.568
	P49368	CCT3	T-complex protein 1 subunit gamma		0.930925	23	25.184
	P83881;Q969Q0	RPL36A;RPL36AL	60S ribosomal protein L36a;60S ribosomal protein L36a-like		0.93214	11	15.898
	Q96C86	DCPS	m7GpppX diphosphatase		0.932314	3	22.814
	P22087	FBL	rRNA 2-O-methyltransferase fibrillarin		0.933532	4	19.302
	P26038	MSN	Moesin		0.933532	23	16.47
	Q04637	EIF4G1	Eukaryotic translation initiation factor 4 gamma 1		0.933881	18	43.433
	Q13200	PSMD2	26S proteasome non-ATPase regulatory subunit 2		0.934405	14	36.703
	O75369;Q14315	FLNB	Filamin-B		0.934492	20	36.656
	P17987	TCP1	T-complex protein 1 subunit alpha		0.935104	37	27.557
	P84098	RPL19	60S ribosomal protein L19		0.935541	5	24.605
	P63244	GNB2L1	Guanine nucleotide-binding protein subunit beta-2-like 1;Guanine nucleotide-binding protein subunit beta-2-like 1, N-terminally processed		0.936242	33	19.464
	Q12904	AIMP1	Aminoacyl tRNA synthase complex-interacting multifunctional protein 1;Endothelial monocyte-activating polypeptide 2		0.936593	8	30.807
	P10515	DLAT	Dihydrolipoyllysine-residue acetyltransferase component of pyruvate dehydrogenase complex, mitochondrial		0.936944	9	22.84
	P25398	RPS12	40S ribosomal protein S12		0.936944	34	15.497
	Q9Y2V2	CARHSP1	Calcium-regulated heat stable protein 1		0.937032	3	27.212
	P25786	PSMA1	Proteasome subunit alpha type-1		0.937119	9	30.3
	Q9Y5B9	SUPT16H	FACT complex subunit SPT16		0.937559	3	36.48
	O43681	ASNA1	ATPase ASNA1		0.937647	3	9.6864
	P62280	RPS11	40S ribosomal protein S11		0.937734	15	14.995
	P52907;P47755	CAPZA1	F-actin-capping protein subunit alpha-1		0.937998	6	28.751
	Q9UII2	ATPIF1	ATPase inhibitor, mitochondrial		0.938879	9	18.666
	Q07955	SRSF1	Serine/arginine-rich splicing factor 1		0.93932	10	51.605
	Q9UBE0	SAE1	SUMO-activating enzyme subunit 1;SUMO-activating enzyme subunit 1, N-terminally processed		0.941531	2	74.138
	Q9NVH1	DNAJC11	DnaJ homolog subfamily C member 11		0.942863	2	29.164
	P32969	RPL9	60S ribosomal protein L9		0.942951	35	52.141
	P63220	RPS21	40S ribosomal protein S21		0.94304	3	15.443
	P62888	RPL30	60S ribosomal protein L30		0.943841	5	29.677
	Q99615	DNAJC7	DnaJ homolog subfamily C member 7		0.944376	4	54.915
	P04632	CAPNS1	Calpain small subunit 1		0.944465	5	18.873
	P12270	TPR	Nucleoprotein TPR		0.945448	2	54.039
	P20290	BTF3	Transcription factor BTF3		0.947329	10	31.853
	P06703	S100A6	Protein S100-A6		0.947598	3	17.692
	P07741	APRT	Adenine phosphoribosyltransferase		0.948137	3	32.946
	Q9NTJ3	SMC4	Structural maintenance of chromosomes protein 4		0.949758	4	22.252
	P61006	RAB8A	Ras-related protein Rab-8A		0.950028	3	24.565
	Q00325	SLC25A3	Phosphate carrier protein, mitochondrial		0.950841	5	9.9161
	P49454	CENPF	Centromere protein F		0.950932	4	58.217
	P62906	RPL10A	60S ribosomal protein L10a		0.951113	36	18.452
	Q9BRP8	WIBG	Partner of Y14 and mago		0.951294	5	10.528
	A0AVT1	UBA6	Ubiquitin-like modifier-activating enzyme 6		0.951747	2	21.605
	Q9Y5S9	RBM8A	RNA-binding protein 8A		0.952472	2	11.041
	Q12797	ASPH	Aspartyl/asparaginyl beta-hydroxylase		0.952744	4	23.652
	Q10567	AP1B1	AP-1 complex subunit beta-1		0.953198	3	43.407
	O43143	DHX15	Putative pre-mRNA-splicing factor ATP-dependent RNA helicase DHX15		0.953471	9	36.508
	P60174	TPI1	Triosephosphate isomerase		0.954016	52	22.805
	Q9BRF8	CPPED1	Serine/threonine-protein phosphatase CPPED1		0.95511	2	11.752
	P62701;Q8TD47;P22090	RPS4X	40S ribosomal protein S4, X isoform		0.955201	20	20.093
	Q16836	HADH	Hydroxyacyl-coenzyme A dehydrogenase, mitochondrial		0.955384	4	7.2352
	Q99714	HSD17B10	3-hydroxyacyl-CoA dehydrogenase type-2		0.955475	7	7.8942
	P11940;Q9H361;Q4VXU2;Q96DU9	PABPC1;PABPC3	Polyadenylate-binding protein 1;Polyadenylate-binding protein 3		0.955566	26	17.711
	P02794	FTH1	Ferritin heavy chain;Ferritin heavy chain, N-terminally processed		0.956297	5	33.017
	P28070	PSMB4	Proteasome subunit beta type-4		0.956846	2	20.418
	P62140	PPP1CB	Serine/threonine-protein phosphatase PP1-beta catalytic subunit		0.956846	22	26.445
	P53007	SLC25A1	Tricarboxylate transport protein, mitochondrial		0.957488	4	30.632
	Q9UIA9	XPO7	Exportin-7		0.957671	5	20.966
	P16070	CD44	CD44 antigen		0.957854	4	26.305
	Q13838	DDX39B	Spliceosome RNA helicase DDX39B		0.958313	10	27.188
	P84090	ERH	Enhancer of rudimentary homolog		0.960892	7	35.474
	O75874;P48735	IDH1	Isocitrate dehydrogenase [NADP] cytoplasmic		0.962094	13	30.842
	Q14676	MDC1	Mediator of DNA damage checkpoint protein 1		0.962186	2	15.168
	P11388;Q02880	TOP2A;TOP2B	DNA topoisomerase 2-alpha;DNA topoisomerase 2-beta		0.962371	3	15.865
	P46782	RPS5	40S ribosomal protein S5;40S ribosomal protein S5, N-terminally processed		0.962835	20	23.131
	Q15366;P57721	PCBP2	Poly(rC)-binding protein 2		0.962927	13	22.179
	P84077;P61204;P84085	ARF1;ARF3;ARF5	ADP-ribosylation factor 1;ADP-ribosylation factor 3;ADP-ribosylation factor 5		0.963113	13	24.38
	P67809;Q9Y2T7	YBX1	Nuclease-sensitive element-binding protein 1		0.963298	20	18.581
	P55036;A2A3N6	PSMD4	26S proteasome non-ATPase regulatory subunit 4		0.96367	5	9.3053
	Q8TEQ6	GEMIN5	Gem-associated protein 5		0.963762	3	11.299
	P11279	LAMP1	Lysosome-associated membrane glycoprotein 1		0.964134	3	14.813
	P49591	SARS	Serine--tRNA ligase, cytoplasmic		0.965251	9	28.388
	Q04760	GLO1	Lactoylglutathione lyase		0.96581	5	37.612
	Q02790	FKBP4	Peptidyl-prolyl cis-trans isomerase FKBP4;Peptidyl-prolyl cis-trans isomerase FKBP4, N-terminally processed		0.966931	26	30.621
	Q9H9B4	SFXN1	Sideroflexin-1		0.969556	8	22.632
	Q15424	SAFB	Scaffold attachment factor B1		0.970874	4	14.421
	P54709	ATP1B3	Sodium/potassium-transporting ATPase subunit beta-3		0.971723	7	27.112
	P48507	GCLM	Glutamate--cysteine ligase regulatory subunit		0.97371	2	27.261
	Q13151	HNRNPA0	Heterogeneous nuclear ribonucleoprotein A0		0.973805	5	41.037
	Q15717	ELAVL1	ELAV-like protein 1		0.973805	4	50.413
	Q9ULF5	SLC39A10	Zinc transporter ZIP10		0.974089	4	18.104
	O75531	BANF1	Barrier-to-autointegration factor;Barrier-to-autointegration factor, N-terminally processed		0.975134	3	27.234
	P68036	UBE2L3	Ubiquitin-conjugating enzyme E2 L3		0.975515	4	15.627
	P36871	PGM1	Phosphoglucomutase-1		0.97561	14	30.619
	P50990	CCT8	T-complex protein 1 subunit theta		0.975895	36	22.541
	P61086	UBE2K	Ubiquitin-conjugating enzyme E2 K		0.975895	2	26.367
	P62847	RPS24	40S ribosomal protein S24		0.976086	3	35.851
	P14550	AKR1A1	Alcohol dehydrogenase [NADP(+)]		0.976372	3	19.137
	P61978	HNRNPK	Heterogeneous nuclear ribonucleoprotein K		0.976849	38	34.515
	Q02543	RPL18A	60S ribosomal protein L18a		0.977326	14	14.929
	P62269	RPS18	40S ribosomal protein S18		0.977613	15	17.294
	Q99439;Q15417	CNN2;CNN3	Calponin-2;Calponin-3		0.979144	2	13.567
	Q9Y3L5;P61225;P10114	RAP2C;RAP2B;RAP2A	Ras-related protein Rap-2c;Ras-related protein Rap-2b;Ras-related protein Rap-2a		0.97924	2	15.829
	P46783;Q9NQ39	RPS10;RPS10P5	40S ribosomal protein S10;Putative 40S ribosomal protein S10-like		0.979624	7	17.934
	Q9P2B2	PTGFRN	Prostaglandin F2 receptor negative regulator		0.980777	2	60.997
	P83731	RPL24	60S ribosomal protein L24		0.981643	8	7.478
	P06753	TPM3	Tropomyosin alpha-3 chain		0.983381	10	25.734
	P62753	RPS6	40S ribosomal protein S6		0.98464	8	25.997
	P49721	PSMB2	Proteasome subunit beta type-2		0.985804	5	52.202
	P46781	RPS9	40S ribosomal protein S9		0.986875	10	12.753
	Q9UBT2	UBA2	SUMO-activating enzyme subunit 2		0.987069	4	12.751
	O75340	PDCD6	Programmed cell death protein 6		0.987654	4	17.46
	P22626	HNRNPA2B1	Heterogeneous nuclear ribonucleoproteins A2/B1		0.987947	20	31.522
	O14737	PDCD5	Programmed cell death protein 5		0.98912	8	20.743
	P46778	RPL21	60S ribosomal protein L21		0.990197	15	16.052
	P61247	RPS3A	40S ribosomal protein S3a		0.990197	16	18.059
	P62273	RPS29	40S ribosomal protein S29		0.990393	4	23.673
	P62910	RPL32	60S ribosomal protein L32		0.990589	9	17.666
	P61513;A6NKH3	RPL37A	60S ribosomal protein L37a		0.99108	14	16.153
	Q8NE71	ABCF1	ATP-binding cassette sub-family F member 1		0.991375	9	33.806
	P12081	HARS	Histidine--tRNA ligase, cytoplasmic		0.991572	10	20.504
	Q99584	S100A13	Protein S100-A13		0.992457	2	49.225
	Q9H1E3	NUCKS1	Nuclear ubiquitous casein and cyclin-dependent kinase substrate 1		0.992851	2	67.226
	P26640	VARS	Valine--tRNA ligase		0.99295	16	29.969
	Q86V81	ALYREF	THO complex subunit 4		0.993542	5	20.63
	Q08211	DHX9	ATP-dependent RNA helicase A		0.994036	11	26.59
	P61088;Q5JXB2	UBE2N	Ubiquitin-conjugating enzyme E2 N		0.995421	4	43.153
	Q12907	LMAN2	Vesicular integral-membrane protein VIP36		0.99552	3	12.817
	Q14974	KPNB1	Importin subunit beta-1		0.99552	29	28.809
	P22234	PAICS	Multifunctional protein ADE2;Phosphoribosylaminoimidazole-succinocarboxamide synthase;Phosphoribosylaminoimidazole carboxylase		0.996711	38	23.124
	Q9H3Z4	DNAJC5	DnaJ homolog subfamily C member 5		0.99691	2	56.093
	P61604	HSPE1	10 kDa heat shock protein, mitochondrial		0.997009	12	17.945
	P10809	HSPD1	60 kDa heat shock protein, mitochondrial		0.997108	67	19.159
	P30405;Q9UNP9	PPIF	Peptidyl-prolyl cis-trans isomerase F, mitochondrial		0.997606	7	52.532
	Q14103	HNRNPD	Heterogeneous nuclear ribonucleoprotein D0		0.998602	10	42.047
	Q13247;Q08170	SRSF6;SRSF4	Serine/arginine-rich splicing factor 6;Serine/arginine-rich splicing factor 4		0.999101	2	1.7608
	P28072	PSMB6	Proteasome subunit beta type-6		1.00028	13	36.187
	P19525	EIF2AK2	Interferon-induced, double-stranded RNA-activated protein kinase		1.00113	5	10.353
	O75223	GGCT	Gamma-glutamylcyclotransferase		1.00152	2	13.587
	Q92688	ANP32B	Acidic leucine-rich nuclear phosphoprotein 32 family member B		1.0019	6	23.01
	P61769	B2M	Beta-2-microglobulin;Beta-2-microglobulin form pI 5.3		1.0022	2	24.053
	P62241	RPS8	40S ribosomal protein S8		1.0023	14	14.69
	P07910;P0DMR1;B7ZW38;O60812;B2RXH8;Q86SE5	HNRNPC;LOC649330;HNRNPCL1;HNRNPCL2	Heterogeneous nuclear ribonucleoproteins C1/C2;Heterogeneous nuclear ribonucleoprotein C-like 1;Heterogeneous nuclear ribonucleoprotein C-like 2		1.00322	9	25.612
	P62750	RPL23A	60S ribosomal protein L23a		1.00326	22	13.03
	P51991	HNRNPA3	Heterogeneous nuclear ribonucleoprotein A3		1.0038	5	39.47
	Q9NS61	KCNIP2	Kv channel-interacting protein 2		1.00386	4	18.782
	P23434	GCSH	Glycine cleavage system H protein, mitochondrial		1.00433	4	28.07
	Q14008	CKAP5	Cytoskeleton-associated protein 5		1.00437	3	25.228
	P54577	YARS	Tyrosine--tRNA ligase, cytoplasmic;Tyrosine--tRNA ligase, cytoplasmic, N-terminally processed		1.00584	19	32.001
	Q9UL25	RAB21	Ras-related protein Rab-21		1.0061	2	8.7703
	Q9UJZ1	STOML2	Stomatin-like protein 2, mitochondrial		1.00672	8	21.112
	Q15631	TSN	Translin		1.00685	3	31.371
	Q9Y265	RUVBL1	RuvB-like 1		1.0072	19	23.813
	P54136	RARS	Arginine--tRNA ligase, cytoplasmic		1.00742	26	25.459
	Q00059	TFAM	Transcription factor A, mitochondrial		1.00789	3	42.726
	Q00839	HNRNPU	Heterogeneous nuclear ribonucleoprotein U		1.00816	18	33.203
	Q15003	NCAPH	Condensin complex subunit 2		1.00939	2	130.39
	Q9NY33	DPP3	Dipeptidyl peptidase 3		1.00974	2	44.707
	Q15393	SF3B3	Splicing factor 3B subunit 3		1.01006	4	38.026
	P40429;Q6NVV1	RPL13A;RPL13AP3	60S ribosomal protein L13a;Putative 60S ribosomal protein L13a protein RPL13AP3		1.01012	8	32.187
	Q14126	DSG2	Desmoglein-2		1.01042	5	24.244
	P11586	MTHFD1	C-1-tetrahydrofolate synthase, cytoplasmic;Methylenetetrahydrofolate dehydrogenase;Methenyltetrahydrofolate cyclohydrolase;Formyltetrahydrofolate synthetase;C-1-tetrahydrofolate synthase, cytoplasmic, N-terminally processed		1.01097	16	26.396
	Q16658	FSCN1	Fascin		1.01146	12	21.596
	O00203	AP3B1	AP-3 complex subunit beta-1		1.01155	2	38.797
	P55084	HADHB	Trifunctional enzyme subunit beta, mitochondrial;3-ketoacyl-CoA thiolase		1.01159	6	27.581
	P52888	THOP1	Thimet oligopeptidase		1.01236	3	17.516
	P61158	ACTR3	Actin-related protein 3		1.01244	9	20.715
	Q14152	EIF3A	Eukaryotic translation initiation factor 3 subunit A		1.01251	14	20.941
	Q01518	CAP1	Adenylyl cyclase-associated protein 1		1.01302	34	21.056
	P31153	MAT2A	S-adenosylmethionine synthase isoform type-2		1.01304	3	13.307
	Q9HAB3	SLC52A2	Solute carrier family 52, riboflavin transporter, member 2		1.01363	2	12.634
	P12956	XRCC6	X-ray repair cross-complementing protein 6		1.01492	43	34.58
	O95757	HSPA4L	Heat shock 70 kDa protein 4L		1.01576	3	37.156
	Q71UI9;P0C0S5	H2AFV;H2AFZ	Histone H2A.V;Histone H2A.Z		1.01623	3	14.543
	P05387	RPLP2	60S acidic ribosomal protein P2		1.01654	17	22.594
	P48556	PSMD8	26S proteasome non-ATPase regulatory subunit 8		1.01674	4	28.633
	P08865	RPSA	40S ribosomal protein SA		1.0175	26	18.424
	Q9Y4P3	TBL2	Transducin beta-like protein 2		1.01798	3	13.553
	Q6XQN6	NAPRT	Nicotinate phosphoribosyltransferase		1.01837	5	20.272
	P18077	RPL35A	60S ribosomal protein L35a		1.01867	8	31.467
	P20618	PSMB1	Proteasome subunit beta type-1		1.02	5	26.738
	O43156	TTI1	TELO2-interacting protein 1 homolog		1.02003	2	4.0504
	P30508;Q29960;P30510;Q07000;P30505;P30492;P04222;P30504;Q9TNN7;Q95604	HLA-C;HLA-B	HLA class I histocompatibility antigen, Cw-12 alpha chain;HLA class I histocompatibility antigen, Cw-16 alpha chain;HLA class I histocompatibility antigen, Cw-14 alpha chain;HLA class I histocompatibility antigen, Cw-15 alpha chain;HLA class I histocompatibility antigen, Cw-8 alpha chain;HLA class I histocompatibility antigen, B-54 alpha chain;HLA class I histocompatibility antigen, Cw-3 alpha ch…		1.02091	4	23.593
	P68133;P68032;P63267;P62736;Q9BYX7;A5A3E0;P0CG39;P0CG38	ACTA1;ACTC1;ACTG2;ACTA2	Actin, alpha skeletal muscle;Actin, alpha cardiac muscle 1;Actin, gamma-enteric smooth muscle;Actin, aortic smooth muscle		1.02165	12	12.665
	Q3ZCQ8	TIMM50	Mitochondrial import inner membrane translocase subunit TIM50		1.02209	5	13.046
	P27635	RPL10	60S ribosomal protein L10		1.02302	3	23.443
	P17980	PSMC3	26S protease regulatory subunit 6A		1.02331	7	28.063
	P42766	RPL35	60S ribosomal protein L35		1.0236	10	14.462
	Q7KZF4	SND1	Staphylococcal nuclease domain-containing protein 1		1.02416	10	24.169
	Q7Z6Z7	HUWE1	E3 ubiquitin-protein ligase HUWE1		1.02441	3	53.266
	P41091;Q2VIR3	EIF2S3;EIF2S3L	Eukaryotic translation initiation factor 2 subunit 3;Putative eukaryotic translation initiation factor 2 subunit 3-like protein		1.02518	12	34.694
	Q96I99	SUCLG2	Succinyl-CoA ligase [GDP-forming] subunit beta, mitochondrial		1.02575	2	34.413
	P08574	CYC1	Cytochrome c1, heme protein, mitochondrial		1.02608	3	6.2094
	O76021	RSL1D1	Ribosomal L1 domain-containing protein 1		1.02616	10	56.735
	Q9Y383	LUC7L2	Putative RNA-binding protein Luc7-like 2		1.02744	6	16.92
	P39019	RPS19	40S ribosomal protein S19		1.02797	19	20.27
	Q9UL46	PSME2	Proteasome activator complex subunit 2		1.02916	8	34.183
	O94826	TOMM70A	Mitochondrial import receptor subunit TOM70		1.03169	5	16.391
	Q13347	EIF3I	Eukaryotic translation initiation factor 3 subunit I		1.03186	7	27.987
	P09429;B2RPK0;P23497	HMGB1;HMGB1P1	High mobility group protein B1;Putative high mobility group protein B1-like 1		1.03212	23	26.637
	P36873	PPP1CC	Serine/threonine-protein phosphatase PP1-gamma catalytic subunit		1.03264	2	11.459
	O96000	NDUFB10	NADH dehydrogenase [ubiquinone] 1 beta subcomplex subunit 10		1.0331	2	58.001
	P12235	SLC25A4	ADP/ATP translocase 1		1.0334	3	4.5233
	Q9NXH9	TRMT1	tRNA (guanine(26)-N(2))-dimethyltransferase		1.03579	3	46.399
	P09543	CNP	2,3-cyclic-nucleotide 3-phosphodiesterase		1.03648	4	37.342
	P22102	GART	Trifunctional purine biosynthetic protein adenosine-3;Phosphoribosylamine--glycine ligase;Phosphoribosylformylglycinamidine cyclo-ligase;Phosphoribosylglycinamide formyltransferase		1.0367	13	20.305
	P62424	RPL7A	60S ribosomal protein L7a		1.03701	36	17.772
	P11177	PDHB	Pyruvate dehydrogenase E1 component subunit beta, mitochondrial		1.0376	8	23.085
	Q92973	TNPO1	Transportin-1		1.03794	6	14.342
	Q9NP97;Q8TF09	DYNLRB1;DYNLRB2	Dynein light chain roadblock-type 1;Dynein light chain roadblock-type 2		1.03815	2	29.125
	Q9NR30;Q9BQ39	DDX21	Nucleolar RNA helicase 2		1.03865	12	29.17
	P32929	CTH	Cystathionine gamma-lyase		1.03866	4	24.636
	P39656	DDOST	Dolichyl-diphosphooligosaccharide--protein glycosyltransferase 48 kDa subunit		1.03871	4	13.417
	P14866;Q8WVV9	HNRNPL	Heterogeneous nuclear ribonucleoprotein L		1.03979	10	37.144
	O76094	SRP72	Signal recognition particle subunit SRP72		1.04006	4	19.747
	O00161	SNAP23	Synaptosomal-associated protein 23		1.04093	3	27.239
	P43686	PSMC4	26S protease regulatory subunit 6B		1.04131	13	18.946
	P35268	RPL22	60S ribosomal protein L22		1.04178	8	16.678
	Q7Z4V5	HDGFRP2	Hepatoma-derived growth factor-related protein 2		1.04202	2	51.948
	P12236;Q9H0C2	SLC25A6	ADP/ATP translocase 3;ADP/ATP translocase 3, N-terminally processed		1.04431	23	21.711
	P60228	EIF3E	Eukaryotic translation initiation factor 3 subunit E		1.04592	9	16.573
	Q09666	AHNAK	Neuroblast differentiation-associated protein AHNAK		1.0461	111	45.204
	O43852	CALU	Calumenin		1.04658	8	10.487
	P52732	KIF11	Kinesin-like protein KIF11		1.04681	3	23.08
	O75083	WDR1	WD repeat-containing protein 1		1.04698	8	31.885
	P39023;Q92901	RPL3	60S ribosomal protein L3		1.04788	21	20.591
	Q9NR45	NANS	Sialic acid synthase		1.04902	4	32.457
	P62081	RPS7	40S ribosomal protein S7		1.05085	16	16.059
	P39748	FEN1	Flap endonuclease 1		1.0524	6	26.815
	Q16629	SRSF7	Serine/arginine-rich splicing factor 7		1.05257	3	54.538
	Q13283	G3BP1	Ras GTPase-activating protein-binding protein 1		1.0543	8	19.699
	P62854;Q5JNZ5	RPS26;RPS26P11	40S ribosomal protein S26;Putative 40S ribosomal protein S26-like 1		1.05443	12	19.496
	P55263	ADK	Adenosine kinase		1.0552	3	27.111
	P07814	EPRS	Bifunctional glutamate/proline--tRNA ligase;Glutamate--tRNA ligase;Proline--tRNA ligase		1.05589	57	47.044
	P07947;P08631;P12931	YES1	Tyrosine-protein kinase Yes		1.05655	3	34.819
	P25325	MPST	3-mercaptopyruvate sulfurtransferase		1.05678	3	15.461
	Q12906;Q96SI9	ILF3	Interleukin enhancer-binding factor 3		1.05699	12	20.45
	P05388;Q8NHW5	RPLP0;RPLP0P6	60S acidic ribosomal protein P0;60S acidic ribosomal protein P0-like		1.05782	30	23.78
	Q96P70	IPO9	Importin-9		1.06005	4	33.116
	Q02878	RPL6	60S ribosomal protein L6		1.06216	32	16.009
	O95373	IPO7	Importin-7		1.06274	12	14.843
	Q9NX63	CHCHD3	MICOS complex subunit MIC19		1.06297	6	13.365
	Q96HS1	PGAM5	Serine/threonine-protein phosphatase PGAM5, mitochondrial		1.06434	8	64.984
	P34896	SHMT1	Serine hydroxymethyltransferase, cytosolic		1.06516	2	41.582
	Q86UE4	MTDH	Protein LYRIC		1.06611	4	26.02
	Q15459	SF3A1	Splicing factor 3A subunit 1		1.06793	3	53.942
	Q9BTT0	ANP32E	Acidic leucine-rich nuclear phosphoprotein 32 family member E		1.06802	9	32.736
	P61586	RHOA	Transforming protein RhoA		1.06886	3	10.51
	P30041	PRDX6	Peroxiredoxin-6		1.0692	16	16.589
	P38919	EIF4A3	Eukaryotic initiation factor 4A-III;Eukaryotic initiation factor 4A-III, N-terminally processed		1.0692	5	36.202
	P24752	ACAT1	Acetyl-CoA acetyltransferase, mitochondrial		1.07086	15	29.364
	P62263	RPS14	40S ribosomal protein S14		1.07128	3	5.4607
	Q9UBX3	SLC25A10	Mitochondrial dicarboxylate carrier		1.07143	6	25.741
	Q9UHD9	UBQLN2	Ubiquilin-2		1.07208	3	70.533
	P09525	ANXA4	Annexin A4		1.07209	8	42.553
	P15311	EZR	Ezrin		1.07224	22	23.014
	P04818	TYMS	Thymidylate synthase		1.07296	2	31.71
	Q9H7Z7	PTGES2	Prostaglandin E synthase 2;Prostaglandin E synthase 2 truncated form		1.07348	4	29.218
	O60664	PLIN3	Perilipin-3		1.07369	10	36.529
	Q9Y6C9	MTCH2	Mitochondrial carrier homolog 2		1.074	9	17.267
	P62861	FAU	40S ribosomal protein S30		1.0748	6	16.094
	O43765	SGTA	Small glutamine-rich tetratricopeptide repeat-containing protein alpha		1.07501	4	20.278
	Q9NZ01	TECR	Very-long-chain enoyl-CoA reductase		1.07527	3	27.112
	Q9NSD9	FARSB	Phenylalanine--tRNA ligase beta subunit		1.07579	4	24.283
	P49189	ALDH9A1	4-trimethylaminobutyraldehyde dehydrogenase		1.07584	4	4.3899
	Q9Y230	RUVBL2	RuvB-like 2		1.07753	8	11.592
	P02545;Q03252	LMNA	Prelamin-A/C;Lamin-A/C		1.07854	12	16.394
	Q9Y512	SAMM50	Sorting and assembly machinery component 50 homolog		1.07887	10	25.785
	Q9NZM1	MYOF	Myoferlin		1.07958	9	27.8
	P07942	LAMB1	Laminin subunit beta-1		1.08014	2	0.61198
	Q5JTH9	RRP12	RRP12-like protein		1.08025	4	50.781
	P67775;P60510;P62714	PPP2CA;PPP4C;PPP2CB	Serine/threonine-protein phosphatase 2A catalytic subunit alpha isoform;Serine/threonine-protein phosphatase 4 catalytic subunit;Serine/threonine-protein phosphatase 2A catalytic subunit beta isoform		1.0811	4	8.5514
	P28482	MAPK1	Mitogen-activated protein kinase 1		1.08266	2	15.618
	O60763	USO1	General vesicular transport factor p115		1.08354	4	31.41
	P30046;A6NHG4	DDT;DDTL	D-dopachrome decarboxylase;D-dopachrome decarboxylase-like protein		1.08413	3	7.9159
	P13807;P54840	GYS1	Glycogen [starch] synthase, muscle		1.08421	4	10.847
	Q00577	PURA	Transcriptional activator protein Pur-alpha		1.08473	2	112.73
	Q04837	SSBP1	Single-stranded DNA-binding protein, mitochondrial		1.08532	8	18.913
	P43243	MATR3	Matrin-3		1.08553	4	35.091
	Q9Y2Z4	YARS2	Tyrosine--tRNA ligase, mitochondrial		1.0856	7	22.794
	O00429	DNM1L	Dynamin-1-like protein		1.08576	9	30.877
	P22307	SCP2	Non-specific lipid-transfer protein		1.08611	5	19.085
	P08240	SRPR	Signal recognition particle receptor subunit alpha		1.08627	4	76.534
	Q13085;O00763	ACACA;ACACB	Acetyl-CoA carboxylase 1;Biotin carboxylase;Acetyl-CoA carboxylase 2;Biotin carboxylase		1.08845	2	64.101
	P42765	ACAA2	3-ketoacyl-CoA thiolase, mitochondrial		1.08891	6	59.808
	P16615;O14983;Q93084	ATP2A2	Sarcoplasmic/endoplasmic reticulum calcium ATPase 2		1.08913	11	14.034
	P30153;P30154	PPP2R1A	Serine/threonine-protein phosphatase 2A 65 kDa regulatory subunit A alpha isoform		1.08938	14	20.795
	P05141	SLC25A5	ADP/ATP translocase 2;ADP/ATP translocase 2, N-terminally processed		1.08981	6	14.015
	O00154	ACOT7	Cytosolic acyl coenzyme A thioester hydrolase		1.08986	2	12.977
	P61106	RAB14	Ras-related protein Rab-14		1.0903	4	38.687
	Q9GZL7	WDR12	Ribosome biogenesis protein WDR12		1.09162	2	11.209
	P14923;P35222	JUP	Junction plakoglobin		1.0921	8	21.683
	Q15392	DHCR24	Delta(24)-sterol reductase		1.09234	3	22.331
	Q14108	SCARB2	Lysosome membrane protein 2		1.09291	2	4.3501
	O15031	PLXNB2	Plexin-B2		1.09297	3	52.483
	Q14697	GANAB	Neutral alpha-glucosidase AB		1.09427	11	22.387
	Q13561	DCTN2	Dynactin subunit 2		1.09528	5	20.304
	P15880	RPS2	40S ribosomal protein S2		1.0959	38	24.187
	P21333	FLNA	Filamin-A		1.0959	90	50.432
	Q12965;O00160	MYO1E;MYO1F	Unconventional myosin-Ie;Unconventional myosin-If		1.09601	2	16.368
	O00330	PDHX	Pyruvate dehydrogenase protein X component, mitochondrial		1.09659	2	13.587
	P08243	ASNS	Asparagine synthetase [glutamine-hydrolyzing]		1.09731	5	22.413
	Q15435	PPP1R7	Protein phosphatase 1 regulatory subunit 7		1.0978	2	12.517
	P48637	GSS	Glutathione synthetase		1.09827	3	116.64
	O95218	ZRANB2	Zinc finger Ran-binding domain-containing protein 2		1.09978	6	15.649
	P08134	RHOC	Rho-related GTP-binding protein RhoC		1.10063	16	32.878
	Q9GZS3	WDR61	WD repeat-containing protein 61;WD repeat-containing protein 61, N-terminally processed		1.10072	6	47.455
	O96008	TOMM40	Mitochondrial import receptor subunit TOM40 homolog		1.10087	7	78.666
	Q8NE86	MCU	Calcium uniporter protein, mitochondrial		1.10102	3	6.6022
	Q13177;O75914	PAK2;PAK3	Serine/threonine-protein kinase PAK 2;PAK-2p27;PAK-2p34;Serine/threonine-protein kinase PAK 3		1.10204	2	6.3913
	Q9NZ45	CISD1	CDGSH iron-sulfur domain-containing protein 1		1.10213	6	11.94
	P26639;A2RTX5	TARS	Threonine--tRNA ligase, cytoplasmic		1.10274	36	23.091
	P52565	ARHGDIA	Rho GDP-dissociation inhibitor 1		1.10335	3	13.65
	P51148;P61020;P20339	RAB5C	Ras-related protein Rab-5C		1.10422	5	13.859
	P49915	GMPS	GMP synthase [glutamine-hydrolyzing]		1.10816	6	27.436
	Q9NT62	ATG3	Ubiquitin-like-conjugating enzyme ATG3		1.10859	2	11.652
	P62249	RPS16	40S ribosomal protein S16		1.10899	7	13.494
	Q13405	MRPL49	39S ribosomal protein L49, mitochondrial		1.10905	2	15.19
	P22314	UBA1	Ubiquitin-like modifier-activating enzyme 1		1.10911	37	29.752
	Q5VYK3	ECM29	Proteasome-associated protein ECM29 homolog		1.11216	14	15.35
	P05386	RPLP1	60S acidic ribosomal protein P1		1.11315	15	26.529
	P25705	ATP5A1	ATP synthase subunit alpha, mitochondrial		1.11377	19	7.3805
	Q13409	DYNC1I2	Cytoplasmic dynein 1 intermediate chain 2		1.11398	3	31.242
	Q9P2E9	RRBP1	Ribosome-binding protein 1		1.11481	3	13.028
	P61619;Q9H9S3	SEC61A1	Protein transport protein Sec61 subunit alpha isoform 1		1.11575	3	27.225
	P53621	COPA	Coatomer subunit alpha;Xenin;Proxenin		1.11607	4	32.988
	Q14444	CAPRIN1	Caprin-1		1.11669	6	30.15
	Q15006	EMC2	ER membrane protein complex subunit 2		1.11672	4	42.138
	P09496	CLTA	Clathrin light chain A		1.11806	2	77.104
	P18621	RPL17	60S ribosomal protein L17		1.11834	18	20.478
	P47985;P0C7P4	UQCRFS1;UQCRFS1P1	Cytochrome b-c1 complex subunit Rieske, mitochondrial;Cytochrome b-c1 complex subunit 11;Putative cytochrome b-c1 complex subunit Rieske-like protein 1		1.11847	5	194.04
	P61313	RPL15	60S ribosomal protein L15		1.12001	21	23.68
	P41252	IARS	Isoleucine--tRNA ligase, cytoplasmic		1.12011	26	30.385
	Q16401	PSMD5	26S proteasome non-ATPase regulatory subunit 5		1.12021	3	19.041
	Q9UQ80	PA2G4	Proliferation-associated protein 2G4		1.12065	40	20.833
	Q9H4A4	RNPEP	Aminopeptidase B		1.12075	3	13
	P45880	VDAC2	Voltage-dependent anion-selective channel protein 2		1.12167	29	15.255
	P46777	RPL5	60S ribosomal protein L5		1.12252	8	16.321
	P36542	ATP5C1	ATP synthase subunit gamma, mitochondrial		1.12547	11	28.867
	Q96GG9	DCUN1D1	DCN1-like protein 1		1.12576	2	3.4454
	Q8N766	EMC1	ER membrane protein complex subunit 1		1.12587	4	45.352
	Q92616	GCN1L1	Translational activator GCN1		1.1261	23	26.085
	Q16891	IMMT	MICOS complex subunit MIC60		1.12643	7	23.537
	P60866	RPS20	40S ribosomal protein S20		1.12652	7	26.255
	Q9HB71	CACYBP	Calcyclin-binding protein		1.12676	14	26.556
	P62979;P0CG47;P0CG48	RPS27A;UBB;UBC	Ubiquitin-40S ribosomal protein S27a;Ubiquitin;40S ribosomal protein S27a;Polyubiquitin-B;Ubiquitin;Polyubiquitin-C;Ubiquitin		1.12764	16	16.698
	Q86VP6	CAND1	Cullin-associated NEDD8-dissociated protein 1		1.12882	25	32.443
	Q07020	RPL18	60S ribosomal protein L18		1.12896	9	17.11
	O75695	RP2	Protein XRP2		1.12908	3	26.972
	Q99460	PSMD1	26S proteasome non-ATPase regulatory subunit 1		1.12988	7	33.019
	P62191	PSMC1	26S protease regulatory subunit 4		1.13007	6	38.936
	Q13428	TCOF1	Treacle protein		1.13033	3	30.276
	Q8TBC4	UBA3	NEDD8-activating enzyme E1 catalytic subunit		1.13059	3	43.021
	P62913	RPL11	60S ribosomal protein L11		1.13209	12	15.328
	P13010	XRCC5	X-ray repair cross-complementing protein 5		1.13267	35	25.768
	P0CW22;P08708	RPS17L;RPS17	40S ribosomal protein S17-like;40S ribosomal protein S17		1.1329	28	21.157
	O76003	GLRX3	Glutaredoxin-3		1.13295	3	21.565
	Q96HE7	ERO1L	ERO1-like protein alpha		1.13368	4	16.76
	P55786;A6NEC2	NPEPPS;NPEPPSL1	Puromycin-sensitive aminopeptidase;Puromycin-sensitive aminopeptidase-like protein		1.13406	9	59.661
	Q12894	IFRD2	Interferon-related developmental regulator 2		1.13435	3	19.848
	Q9H0U4;P62820;Q92928;P61026;P51153;Q92930;P59190	RAB1B;RAB1A	Ras-related protein Rab-1B;Ras-related protein Rab-1A		1.13467	7	15.034
	Q15404	RSU1	Ras suppressor protein 1		1.13492	3	13.965
	P05114	HMGN1	Non-histone chromosomal protein HMG-14		1.13598	2	8.0177
	P51572	BCAP31	B-cell receptor-associated protein 31		1.13642	2	0.68748
	Q15056	EIF4H	Eukaryotic translation initiation factor 4H		1.13744	12	47.841
	Q9Y490;Q9Y4G6	TLN1	Talin-1		1.14004	29	39.694
	Q86VU5	COMTD1	Catechol O-methyltransferase domain-containing protein 1		1.1402	2	9.0726
	P46779	RPL28	60S ribosomal protein L28		1.14348	14	24.362
	O60684;O15131	KPNA6;KPNA5	Importin subunit alpha-7;Importin subunit alpha-6		1.14356	3	16.183
	P13797;P13796;Q14651	PLS3	Plastin-3		1.14801	19	21.656
	P35659	DEK	Protein DEK		1.1492	2	6.268
	Q16543	CDC37	Hsp90 co-chaperone Cdc37;Hsp90 co-chaperone Cdc37, N-terminally processed		1.14924	6	44.518
	O75935	DCTN3	Dynactin subunit 3		1.14944	2	24.928
	P11413	G6PD	Glucose-6-phosphate 1-dehydrogenase		1.15021	7	30.149
	O00299	CLIC1	Chloride intracellular channel protein 1		1.15138	17	18.88
	P23396	RPS3	40S ribosomal protein S3		1.15165	20	28.956
	Q92598	HSPH1	Heat shock protein 105 kDa		1.15222	11	31.353
	Q9UNZ2	NSFL1C	NSFL1 cofactor p47		1.15303	3	21.665
	Q9BXP5	SRRT	Serrate RNA effector molecule homolog		1.15445	2	29.378
	P51858;Q9Y3E1	HDGF	Hepatoma-derived growth factor		1.15473	13	28.843
	Q02809	PLOD1	Procollagen-lysine,2-oxoglutarate 5-dioxygenase 1		1.15521	3	10.44
	P38159;Q96E39;O75526;Q8N7X1	RBMX;RBMXL1	RNA-binding motif protein, X chromosome;RNA-binding motif protein, X chromosome, N-terminally processed;RNA binding motif protein, X-linked-like-1		1.15539	5	34.889
	P30519	HMOX2	Heme oxygenase 2		1.15631	2	17.116
	P30050	RPL12	60S ribosomal protein L12		1.15662	15	22.175
	Q15021	NCAPD2	Condensin complex subunit 1		1.15727	4	51.801
	Q9Y277	VDAC3	Voltage-dependent anion-selective channel protein 3		1.15832	11	16.92
	P31327	CPS1	Carbamoyl-phosphate synthase [ammonia], mitochondrial		1.15954	94	24.07
	P09661	SNRPA1	U2 small nuclear ribonucleoprotein A		1.16156	4	15.499
	Q92945	KHSRP	Far upstream element-binding protein 2		1.16329	6	42.243
	P21796	VDAC1	Voltage-dependent anion-selective channel protein 1		1.16421	38	18.451
	O75533	SF3B1	Splicing factor 3B subunit 1		1.16437	4	22.426
	P34897	SHMT2	Serine hydroxymethyltransferase, mitochondrial		1.16551	7	16.902
	P38117	ETFB	Electron transfer flavoprotein subunit beta		1.16632	8	18.348
	P18124	RPL7	60S ribosomal protein L7		1.16776	38	24.437
	Q9H444	CHMP4B	Charged multivesicular body protein 4b		1.1685	3	11.599
	Q6L8Q7	PDE12	2,5-phosphodiesterase 12		1.16874	2	7.3123
	Q9NX58	LYAR	Cell growth-regulating nucleolar protein		1.17033	2	6.7614
	P62917	RPL8	60S ribosomal protein L8		1.17088	14	15.763
	Q9BTE3	MCMBP	Mini-chromosome maintenance complex-binding protein		1.17147	2	8.4843
	A6NDG6	PGP	Phosphoglycolate phosphatase		1.17166	2	0.96548
	P21912	SDHB	Succinate dehydrogenase [ubiquinone] iron-sulfur subunit, mitochondrial		1.17192	3	13.237
	Q92552	MRPS27	28S ribosomal protein S27, mitochondrial		1.1739	2	9.7929
	P11234	RALB	Ras-related protein Ral-B		1.17518	2	43.413
	P26368	U2AF2	Splicing factor U2AF 65 kDa subunit		1.17661	3	7.0983
	P11233	RALA	Ras-related protein Ral-A		1.17665	4	10.673
	P36578	RPL4	60S ribosomal protein L4		1.17693	30	20.132
	P04899	GNAI2	Guanine nucleotide-binding protein G(i) subunit alpha-2		1.17809	12	43.96
	Q7Z2W4	ZC3HAV1	Zinc finger CCCH-type antiviral protein 1		1.1788	2	0.72147
	Q15287	RNPS1	RNA-binding protein with serine-rich domain 1		1.179	2	25.512
	Q16822	PCK2	Phosphoenolpyruvate carboxykinase [GTP], mitochondrial		1.17982	2	4.3527
	O60832	DKC1	H/ACA ribonucleoprotein complex subunit 4		1.1806	3	6.1324
	P49748	ACADVL	Very long-chain specific acyl-CoA dehydrogenase, mitochondrial		1.18132	23	18.528
	P35610	SOAT1	Sterol O-acyltransferase 1		1.18177	4	47.396
	P60033	CD81	CD81 antigen		1.18219	3	19.121
	P53618	COPB1	Coatomer subunit beta		1.18266	3	10.305
	Q9BT78	COPS4	COP9 signalosome complex subunit 4		1.18357	3	30.538
	P04843	RPN1	Dolichyl-diphosphooligosaccharide--protein glycosyltransferase subunit 1		1.18406	17	19.262
	Q9Y3U8	RPL36	60S ribosomal protein L36		1.18426	4	23.649
	Q9UI26	IPO11	Importin-11		1.18485	2	6.9967
	P09874	PARP1	Poly [ADP-ribose] polymerase 1		1.18514	14	22.308
	O94760	DDAH1	N(G),N(G)-dimethylarginine dimethylaminohydrolase 1		1.18556	3	29.773
	Q13185	CBX3	Chromobox protein homolog 3		1.1858	8	24.208
	P18564	ITGB6	Integrin beta-6		1.18803	4	26.97
	Q5T4S7	UBR4	E3 ubiquitin-protein ligase UBR4		1.1884	12	31.763
	Q9Y276	BCS1L	Mitochondrial chaperone BCS1		1.18879	3	48.159
	P42704	LRPPRC	Leucine-rich PPR motif-containing protein, mitochondrial		1.1914	44	20.456
	Q13501	SQSTM1	Sequestosome-1		1.19268	2	15.554
	Q8NBJ5	COLGALT1	Procollagen galactosyltransferase 1		1.19333	7	41.642
	P46776	RPL27A	60S ribosomal protein L27a		1.19339	7	18.069
	P41250	GARS	Glycine--tRNA ligase		1.19459	9	16.586
	Q12905	ILF2	Interleukin enhancer-binding factor 2		1.19496	14	32.986
	Q8NBS9	TXNDC5	Thioredoxin domain-containing protein 5		1.19513	7	13.544
	O14925;Q5SRD1	TIMM23;TIMM23B	Mitochondrial import inner membrane translocase subunit Tim23;Putative mitochondrial import inner membrane translocase subunit Tim23B		1.19543	2	32.519
	Q96AE4	FUBP1	Far upstream element-binding protein 1		1.19564	4	42.736
	P17844	DDX5	Probable ATP-dependent RNA helicase DDX5		1.19623	4	33.068
	Q8N9I0;P21579	SYT2;SYT1	Synaptotagmin-2;Synaptotagmin-1		1.19722	2	7.1328
	O00116	AGPS	Alkyldihydroxyacetonephosphate synthase, peroxisomal		1.19838	6	32.447
	P34932	HSPA4	Heat shock 70 kDa protein 4		1.19854	33	27.255
	P61081	UBE2M	NEDD8-conjugating enzyme Ubc12		1.1987	3	26.803
	P09972	ALDOC	Fructose-bisphosphate aldolase C		1.19921	3	12.533
	Q9BS26	ERP44	Endoplasmic reticulum resident protein 44		1.20024	2	0.5528
	P62879	GNB2	Guanine nucleotide-binding protein G(I)/G(S)/G(T) subunit beta-2		1.20097	13	27.276
	P40121	CAPG	Macrophage-capping protein		1.20294	7	29.583
	P27797	CALR	Calreticulin		1.20412	34	24.504
	O75153	CLUH	Clustered mitochondria protein homolog		1.20457	2	11.078
	P61019;Q8WUD1	RAB2A	Ras-related protein Rab-2A		1.20893	7	16.229
	Q9UHB6	LIMA1	LIM domain and actin-binding protein 1		1.20896	3	35.191
	Q15427	SF3B4	Splicing factor 3B subunit 4		1.20899	2	11.198
	Q16555	DPYSL2	Dihydropyrimidinase-related protein 2		1.20966	6	19.561
	P62195;Q8NB90	PSMC5	26S protease regulatory subunit 8		1.20988	5	24.669
	P54886	ALDH18A1	Delta-1-pyrroline-5-carboxylate synthase;Glutamate 5-kinase;Gamma-glutamyl phosphate reductase		1.21093	5	20.83
	P05362	ICAM1	Intercellular adhesion molecule 1		1.21161	3	18.349
	P61254	RPL26	60S ribosomal protein L26		1.21167	9	20.696
	Q9BZQ8	FAM129A	Protein Niban		1.21218	4	39.419
	O60884	DNAJA2	DnaJ homolog subfamily A member 2		1.21374	6	20.191
	P51665	PSMD7	26S proteasome non-ATPase regulatory subunit 7		1.21492	3	18.93
	P42677	RPS27	40S ribosomal protein S27		1.2155	7	20.155
	P29144	TPP2	Tripeptidyl-peptidase 2		1.21569	6	32.879
	Q15019	37500	Septin-2		1.21681	2	35.865
	P18084	ITGB5	Integrin beta-5		1.21693	3	27.678
	O95202	LETM1	LETM1 and EF-hand domain-containing protein 1, mitochondrial		1.21841	6	28.732
	O14828	SCAMP3	Secretory carrier-associated membrane protein 3		1.21861	6	25.949
	P43246	MSH2	DNA mismatch repair protein Msh2		1.22179	2	21.973
	Q9BR76	CORO1B	Coronin-1B		1.22426	4	48.975
	P54578	USP14	Ubiquitin carboxyl-terminal hydrolase 14		1.22429	12	30.232
	P42167	TMPO	Lamina-associated polypeptide 2, isoforms beta/gamma;Thymopoietin;Thymopentin		1.22539	3	27.346
	Q9P035	PTPLAD1	Very-long-chain (3R)-3-hydroxyacyl-CoA dehydratase 3		1.22551	3	10.168
	P25815	S100P	Protein S100-P		1.2259	2	6.0783
	Q9Y520	PRRC2C	Protein PRRC2C		1.22593	3	37.022
	Q99873;Q9NR22	PRMT1	Protein arginine N-methyltransferase 1		1.2266	11	31.854
	Q5VZK9	LRRC16A	Leucine-rich repeat-containing protein 16A		1.22701	2	3.5408
	Q13617	CUL2	Cullin-2		1.22787	2	8.6643
	Q8NC51	SERBP1	Plasminogen activator inhibitor 1 RNA-binding protein		1.22847	30	28.506
	P26599;O95758	PTBP1	Polypyrimidine tract-binding protein 1		1.22908	21	35.228
	O00592	PODXL	Podocalyxin		1.23035	4	12.745
	Q9NQR4	NIT2	Omega-amidase NIT2		1.23054	2	20.849
	P40926	MDH2	Malate dehydrogenase, mitochondrial		1.23358	24	17.792
	Q9Y5M8	SRPRB	Signal recognition particle receptor subunit beta		1.23501	4	23.174
	P54727	RAD23B	UV excision repair protein RAD23 homolog B		1.23545	5	36.447
	P42785	PRCP	Lysosomal Pro-X carboxypeptidase		1.23573	2	26.735
	P43007	SLC1A4	Neutral amino acid transporter A		1.23651	4	48.154
	Q96PZ0	PUS7	Pseudouridylate synthase 7 homolog		1.23704	2	10.101
	P41743	PRKCI	Protein kinase C iota type		1.23707	3	17.504
	P38646	HSPA9	Stress-70 protein, mitochondrial		1.23758	25	17.547
	P11498	PC	Pyruvate carboxylase, mitochondrial		1.23916	2	13.031
	O00264	PGRMC1	Membrane-associated progesterone receptor component 1		1.24307	3	6.3805
	P51149	RAB7A	Ras-related protein Rab-7a		1.24346	7	30.281
	O43592	XPOT	Exportin-T		1.2435	3	9.6314
	P18858	LIG1	DNA ligase 1		1.24474	3	19.614
	Q9BQ67	GRWD1	Glutamate-rich WD repeat-containing protein 1		1.2455	3	12.63
	Q9Y5K5	UCHL5	Ubiquitin carboxyl-terminal hydrolase isozyme L5		1.24663	3	4.1157
	Q5JTJ3	COA6	Cytochrome c oxidase assembly factor 6 homolog		1.2478	2	7.1887
	Q12931	TRAP1	Heat shock protein 75 kDa, mitochondrial		1.24902	14	13.938
	P49720	PSMB3	Proteasome subunit beta type-3		1.24919	6	53.12
	Q9UNQ0	ABCG2	ATP-binding cassette sub-family G member 2		1.24938	3	192.4
	P50914	RPL14	60S ribosomal protein L14		1.25011	13	17.105
	Q13442	PDAP1	28 kDa heat- and acid-stable phosphoprotein		1.25025	4	10.318
	O43175	PHGDH	D-3-phosphoglycerate dehydrogenase		1.25077	35	26.419
	O76070	SNCG	Gamma-synuclein		1.25153	4	19.545
	P84103	SRSF3	Serine/arginine-rich splicing factor 3		1.25276	7	51.604
	Q14257	RCN2	Reticulocalbin-2		1.25393	2	20.04
	P35637	FUS	RNA-binding protein FUS		1.25411	9	31.69
	P47914	RPL29	60S ribosomal protein L29		1.25592	5	17.8
	O95299	NDUFA10	NADH dehydrogenase [ubiquinone] 1 alpha subcomplex subunit 10, mitochondrial		1.26169	4	38.696
	P61009	SPCS3	Signal peptidase complex subunit 3		1.26296	2	8.5426
	P11166	SLC2A1	Solute carrier family 2, facilitated glucose transporter member 1		1.26298	2	27.944
	P52788	SMS	Spermine synthase		1.26365	3	15.265
	O00425	IGF2BP3	Insulin-like growth factor 2 mRNA-binding protein 3		1.26469	9	18.676
	P35613	BSG	Basigin		1.26469	16	31.512
	Q7L1Q6	BZW1	Basic leucine zipper and W2 domain-containing protein 1		1.26555	6	14.093
	P62829	RPL23	60S ribosomal protein L23		1.26812	15	20.358
	P25685	DNAJB1	DnaJ homolog subfamily B member 1		1.26865	3	25.591
	P63092;Q5JWF2	GNAS	Guanine nucleotide-binding protein G(s) subunit alpha isoforms short;Guanine nucleotide-binding protein G(s) subunit alpha isoforms XLas		1.27023	10	24.984
	P24539	ATP5F1	ATP synthase F(0) complex subunit B1, mitochondrial		1.27202	7	26.434
	Q14165	MLEC	Malectin		1.27468	3	6.4465
	P53701	HCCS	Cytochrome c-type heme lyase		1.27645	2	43.927
	Q14738	PPP2R5D	Serine/threonine-protein phosphatase 2A 56 kDa regulatory subunit delta isoform		1.27657	2	9.6285
	P14314	PRKCSH	Glucosidase 2 subunit beta		1.27706	8	16.331
	P49006	MARCKSL1	MARCKS-related protein		1.27709	3	30.197
	P35237	SERPINB6	Serpin B6		1.27751	6	44.375
	Q9HCE1	MOV10	Putative helicase MOV-10		1.27918	5	36.7
	Q8N1G4	LRRC47	Leucine-rich repeat-containing protein 47		1.27956	2	40.673
	Q9UBQ0	VPS29	Vacuolar protein sorting-associated protein 29		1.28008	2	18.259
	P21399	ACO1	Cytoplasmic aconitate hydratase		1.28161	5	22.093
	P05783	KRT18	Keratin, type I cytoskeletal 18		1.28213	3	11.038
	P36957	DLST	Dihydrolipoyllysine-residue succinyltransferase component of 2-oxoglutarate dehydrogenase complex, mitochondrial		1.28223	5	19.181
	P31930	UQCRC1	Cytochrome b-c1 complex subunit 1, mitochondrial		1.28263	9	7.0131
	Q9Y285	FARSA	Phenylalanine--tRNA ligase alpha subunit		1.28286	4	60.02
	Q9Y4L1	HYOU1	Hypoxia up-regulated protein 1		1.28299	21	15.492
	P07237	P4HB	Protein disulfide-isomerase		1.28309	58	27.243
	Q07021	C1QBP	Complement component 1 Q subcomponent-binding protein, mitochondrial		1.28314	8	30.732
	P07339	CTSD	Cathepsin D;Cathepsin D light chain;Cathepsin D heavy chain		1.2833	2	15.45
	P31689	DNAJA1	DnaJ homolog subfamily A member 1		1.28355	7	30.431
	Q9Y5L0	TNPO3	Transportin-3		1.28594	4	35.563
	P08559	PDHA1	Pyruvate dehydrogenase E1 component subunit alpha, somatic form, mitochondrial		1.28693	6	38.982
	Q9UHG3	PCYOX1	Prenylcysteine oxidase 1		1.28738	3	39.657
	Q8N4Q1	CHCHD4	Mitochondrial intermembrane space import and assembly protein 40		1.28891	3	48.977
	O75390	CS	Citrate synthase, mitochondrial		1.28922	8	30.241
	Q9UHI6	DDX20	Probable ATP-dependent RNA helicase DDX20		1.28962	4	31.425
	Q9NYL9	TMOD3	Tropomodulin-3		1.29051	3	29.493
	P22695	UQCRC2	Cytochrome b-c1 complex subunit 2, mitochondrial		1.29242	12	23.865
	Q9Y2Z0	SUGT1	Suppressor of G2 allele of SKP1 homolog		1.29356	3	44.287
	P21964	COMT	Catechol O-methyltransferase		1.29361	3	4.4731
	P20020;Q16720;Q01814	ATP2B1	Plasma membrane calcium-transporting ATPase 1		1.29413	25	29.024
	P11216	PYGB	Glycogen phosphorylase, brain form		1.29452	5	17.111
	Q00610;P53675	CLTC	Clathrin heavy chain 1		1.2948	46	29.527
	O75431	MTX2	Metaxin-2		1.29571	2	21.999
	Q99878;Q96KK5;Q9BTM1;Q16777;Q6FI13;P20671;P0C0S8;Q93077;Q7L7L0;P04908	HIST1H2AJ;HIST1H2AH;H2AFJ;HIST2H2AC;HIST2H2AA3;HIST1H2AD;HIST1H2AG;HIST1H2AC;HIST3H2A;HIST1H2AB	Histone H2A type 1-J;Histone H2A type 1-H;Histone H2A.J;Histone H2A type 2-C;Histone H2A type 2-A;Histone H2A type 1-D;Histone H2A type 1;Histone H2A type 1-C;Histone H2A type 3;Histone H2A type 1-B/E		1.29648	11	30.838
	Q969X5	ERGIC1	Endoplasmic reticulum-Golgi intermediate compartment protein 1		1.29762	5	22.516
	P05023;P13637;P50993;Q13733;P20648;P54707	ATP1A1	Sodium/potassium-transporting ATPase subunit alpha-1		1.29774	32	28.364
	P61353	RPL27	60S ribosomal protein L27		1.29779	4	10.468
	Q15370	TCEB2	Transcription elongation factor B polypeptide 2		1.29872	3	16.897
	P26447	S100A4	Protein S100-A4		1.30107	4	12.963
	Q03135	CAV1	Caveolin-1		1.30207	4	9.386
	Q6NUK1	SLC25A24	Calcium-binding mitochondrial carrier protein SCaMC-1		1.30208	5	18.162
	P53999	SUB1	Activated RNA polymerase II transcriptional coactivator p15		1.30591	4	27.354
	Q92990	GLMN	Glomulin		1.30709	3	43.052
	Q7Z2T5	TRMT1L	TRMT1-like protein		1.30988	2	66.661
	P32004	L1CAM	Neural cell adhesion molecule L1		1.31113	3	63.791
	Q9Y6M7	SLC4A7	Sodium bicarbonate cotransporter 3		1.31137	2	6.127
	Q9Y4W6	AFG3L2	AFG3-like protein 2		1.31308	2	9.366
	Q96A72;P61326	MAGOHB;MAGOH	Protein mago nashi homolog 2;Protein mago nashi homolog		1.31529	3	28.571
	Q14318	FKBP8	Peptidyl-prolyl cis-trans isomerase FKBP8		1.31572	2	7.7887
	Q9Y4E8	USP15	Ubiquitin carboxyl-terminal hydrolase 15		1.31797	3	22.892
	Q9Y263	PLAA	Phospholipase A-2-activating protein		1.3198	4	49.402
	Q6PKG0	LARP1	La-related protein 1		1.32008	3	52.384
	Q07065	CKAP4	Cytoskeleton-associated protein 4		1.32024	21	23.963
	Q9GZT3	SLIRP	SRA stem-loop-interacting RNA-binding protein, mitochondrial		1.32046	5	23.111
	P63096	GNAI1	Guanine nucleotide-binding protein G(i) subunit alpha-1		1.32069	7	39.102
	O75694	NUP155	Nuclear pore complex protein Nup155		1.32375	6	26.925
	Q9ULV4	CORO1C	Coronin-1C		1.32384	4	36.928
	Q9NZL9	MAT2B	Methionine adenosyltransferase 2 subunit beta		1.32433	2	8.6111
	P80723	BASP1	Brain acid soluble protein 1		1.3264	31	32.786
	P78527	PRKDC	DNA-dependent protein kinase catalytic subunit		1.3273	57	24.296
	Q8WW12	PCNP	PEST proteolytic signal-containing nuclear protein		1.32753	2	31.535
	P62314	SNRPD1	Small nuclear ribonucleoprotein Sm D1		1.32871	3	8.8603
	P78347	GTF2I	General transcription factor II-I		1.33189	3	23.891
	O75947	ATP5H	ATP synthase subunit d, mitochondrial		1.33296	10	24.761
	P05556	ITGB1	Integrin beta-1		1.33524	16	23.248
	O14929	HAT1	Histone acetyltransferase type B catalytic subunit		1.33565	4	37.559
	P60891	PRPS1	Ribose-phosphate pyrophosphokinase 1		1.33606	10	30.468
	P49411	TUFM	Elongation factor Tu, mitochondrial		1.33672	13	14.952
	P47712	PLA2G4A	Cytosolic phospholipase A2;Phospholipase A2;Lysophospholipase		1.33677	2	20.777
	Q6IA86	ELP2	Elongator complex protein 2		1.33817	2	31.567
	Q96ER9	CCDC51	Coiled-coil domain-containing protein 51		1.33885	3	20.473
	O94979	SEC31A	Protein transport protein Sec31A		1.33887	6	26.818
	O43396	TXNL1	Thioredoxin-like protein 1		1.33984	3	15.247
	Q15738	NSDHL	Sterol-4-alpha-carboxylate 3-dehydrogenase, decarboxylating		1.33991	5	20.242
	O95573	ACSL3	Long-chain-fatty-acid--CoA ligase 3		1.34007	8	36.337
	Q16186	ADRM1	Proteasomal ubiquitin receptor ADRM1		1.34118	3	11.112
	Q5JTZ9	AARS2	Alanine--tRNA ligase, mitochondrial		1.34142	2	17.395
	Q9NYF8	BCLAF1	Bcl-2-associated transcription factor 1		1.34167	2	51.492
	P43490	NAMPT	Nicotinamide phosphoribosyltransferase		1.34427	7	30.334
	Q9Y2B0	CNPY2	Protein canopy homolog 2		1.34457	5	32.213
	P50570;Q05193;Q9UQ16	DNM2	Dynamin-2		1.34791	11	30.369
	P62330	ARF6	ADP-ribosylation factor 6		1.3502	3	11.807
	O60888	CUTA	Protein CutA		1.354	5	40.967
	Q13492;O60641	PICALM	Phosphatidylinositol-binding clathrin assembly protein		1.35636	4	26.09
	P51114;P51116	FXR1	Fragile X mental retardation syndrome-related protein 1		1.35777	6	31.29
	P14625;Q58FF3	HSP90B1	Endoplasmin		1.35956	43	23.182
	P62841	RPS15	40S ribosomal protein S15		1.35986	2	52.238
	Q9UMS4	PRPF19	Pre-mRNA-processing factor 19		1.36093	4	50.005
	Q5JSH3	WDR44	WD repeat-containing protein 44		1.36292	5	72.282
	P36897	TGFBR1	TGF-beta receptor type-1		1.36357	4	27.667
	Q9BZE4	GTPBP4	Nucleolar GTP-binding protein 1		1.36526	3	33.41
	Q15155;P69849;Q5JPE7	NOMO1;NOMO3;NOMO2	Nodal modulator 1;Nodal modulator 3;Nodal modulator 2		1.36547	3	17.225
	Q9H6Z4	RANBP3	Ran-binding protein 3		1.36599	2	44.683
	Q8TED1	GPX8	Probable glutathione peroxidase 8		1.36861	2	20.193
	P09622	DLD	Dihydrolipoyl dehydrogenase, mitochondrial		1.36911	9	20.305
	Q8NCW5	APOA1BP	NAD(P)H-hydrate epimerase		1.37154	6	11.477
	P00533	EGFR	Epidermal growth factor receptor		1.37605	10	55.29
	P54819	AK2	Adenylate kinase 2, mitochondrial;Adenylate kinase 2, mitochondrial, N-terminally processed		1.37732	9	37.503
	P51151;Q9NP90	RAB9A	Ras-related protein Rab-9A		1.37845	4	19.019
	P63279	UBE2I	SUMO-conjugating enzyme UBC9		1.37893	2	20.214
	Q8NBI6	XXYLT1	Xyloside xylosyltransferase 1		1.37897	2	20.155
	Q9BPW8	NIPSNAP1	Protein NipSnap homolog 1		1.37929	2	41.369
	P21266	GSTM3	Glutathione S-transferase Mu 3		1.37969	11	20.036
	O00487	PSMD14	26S proteasome non-ATPase regulatory subunit 14		1.38053	3	18.013
	Q9HAV4	XPO5	Exportin-5		1.3808	5	28.692
	O60568	PLOD3	Procollagen-lysine,2-oxoglutarate 5-dioxygenase 3		1.38154	8	46.506
	P06576	ATP5B	ATP synthase subunit beta, mitochondrial		1.38274	11	17.558
	P28331	NDUFS1	NADH-ubiquinone oxidoreductase 75 kDa subunit, mitochondrial		1.38355	6	20.622
	P17655	CAPN2	Calpain-2 catalytic subunit		1.38381	8	39.572
	Q08J23	NSUN2	tRNA (cytosine(34)-C(5))-methyltransferase		1.3845	6	37.447
	Q96G03	PGM2	Phosphoglucomutase-2		1.38489	3	28.728
	P62328	TMSB4X	Thymosin beta-4;Hematopoietic system regulatory peptide		1.38543	2	51.899
	Q32MZ4	LRRFIP1	Leucine-rich repeat flightless-interacting protein 1		1.38566	3	9.1359
	P00390	GSR	Glutathione reductase, mitochondrial		1.38567	3	32.137
	P52272	HNRNPM	Heterogeneous nuclear ribonucleoprotein M		1.38635	4	32.327
	Q96AY3	FKBP10	Peptidyl-prolyl cis-trans isomerase FKBP10		1.38673	3	3.7533
	P50579	METAP2	Methionine aminopeptidase 2		1.38731	2	8.5349
	P55072	VCP	Transitional endoplasmic reticulum ATPase		1.38823	58	23.132
	O14980	XPO1	Exportin-1		1.38852	13	25.359
	P30419	NMT1	Glycylpeptide N-tetradecanoyltransferase 1		1.39212	7	43.374
	Q15437	SEC23B	Protein transport protein Sec23B		1.39423	3	23.311
	Q06323	PSME1	Proteasome activator complex subunit 1		1.39523	14	44.497
	O43747	AP1G1	AP-1 complex subunit gamma-1		1.39665	3	27.115
	P99999;CON__P62894	CYCS	Cytochrome c		1.39731	11	32.951
	P78344	EIF4G2	Eukaryotic translation initiation factor 4 gamma 2		1.40027	2	9.4992
	P43003	SLC1A3	Excitatory amino acid transporter 1		1.4008	5	70.672
	Q9Y6M9	NDUFB9	NADH dehydrogenase [ubiquinone] 1 beta subcomplex subunit 9		1.41038	2	2.5128
	P04844	RPN2	Dolichyl-diphosphooligosaccharide--protein glycosyltransferase subunit 2		1.41253	7	38.583
	Q9Y3E5	PTRH2	Peptidyl-tRNA hydrolase 2, mitochondrial		1.41255	6	19.278
	Q32P28	LEPRE1	Prolyl 3-hydroxylase 1		1.41267	2	31.552
	Q9Y4Y9	LSM5	U6 snRNA-associated Sm-like protein LSm5		1.41509	4	14.695
	P30101	PDIA3	Protein disulfide-isomerase A3		1.41557	33	31.072
	O14561	NDUFAB1	Acyl carrier protein, mitochondrial		1.41689	2	3.0787
	Q8IYB3	SRRM1	Serine/arginine repetitive matrix protein 1		1.41979	2	64.191
	O60841	EIF5B	Eukaryotic translation initiation factor 5B		1.4206	9	25.462
	Q13084	MRPL28	39S ribosomal protein L28, mitochondrial		1.42227	6	47.571
	Q9Y315	DERA	Putative deoxyribose-phosphate aldolase		1.42296	4	13.677
	P30042	C21orf33	ES1 protein homolog, mitochondrial		1.42387	4	22.781
	O75821	EIF3G	Eukaryotic translation initiation factor 3 subunit G		1.4242	3	15.684
	P21926	CD9	CD9 antigen		1.42428	8	11.344
	Q99623	PHB2	Prohibitin-2		1.42479	6	6.5325
	Q9Y639	NPTN	Neuroplastin		1.42576	3	25.163
	P51610	HCFC1	Host cell factor 1;HCF N-terminal chain 1;HCF N-terminal chain 2;HCF N-terminal chain 3;HCF N-terminal chain 4;HCF N-terminal chain 5;HCF N-terminal chain 6;HCF C-terminal chain 1;HCF C-terminal chain 2;HCF C-terminal chain 3;HCF C-terminal chain 4;HCF C-terminal chain 5;HCF C-terminal chain 6		1.42733	2	27.426
	Q9UBR2	CTSZ	Cathepsin Z		1.42835	5	25.014
	P36776	LONP1	Lon protease homolog, mitochondrial		1.42904	15	38.65
	O43813	LANCL1	LanC-like protein 1		1.43008	2	13.782
	O75306	NDUFS2	NADH dehydrogenase [ubiquinone] iron-sulfur protein 2, mitochondrial		1.43027	3	25.474
	Q9BUJ2	HNRNPUL1	Heterogeneous nuclear ribonucleoprotein U-like protein 1		1.4308	4	62.204
	P78310	CXADR	Coxsackievirus and adenovirus receptor		1.43105	5	31.012
	Q9NQW7	XPNPEP1	Xaa-Pro aminopeptidase 1		1.43303	2	32.803
	P30040	ERP29	Endoplasmic reticulum resident protein 29		1.43437	9	22.854
	Q96AG4	LRRC59	Leucine-rich repeat-containing protein 59		1.43445	20	29.794
	Q9Y5Y2	NUBP2	Cytosolic Fe-S cluster assembly factor NUBP2		1.43489	4	8.9249
	P35232	PHB	Prohibitin		1.43602	12	24.603
	Q15125	EBP	3-beta-hydroxysteroid-Delta(8),Delta(7)-isomerase		1.4361	5	14.015
	P43304	GPD2	Glycerol-3-phosphate dehydrogenase, mitochondrial		1.43705	4	24.662
	P35573	AGL	Glycogen debranching enzyme;4-alpha-glucanotransferase;Amylo-alpha-1,6-glucosidase		1.43831	7	6.9746
	P13804	ETFA	Electron transfer flavoprotein subunit alpha, mitochondrial		1.43868	18	23.275
	Q13011	ECH1	Delta(3,5)-Delta(2,4)-dienoyl-CoA isomerase, mitochondrial		1.43885	4	22.587
	P20810	CAST	Calpastatin		1.44152	3	7.1426
	P53985	SLC16A1	Monocarboxylate transporter 1		1.44256	14	16.88
	P51571	SSR4	Translocon-associated protein subunit delta		1.44352	5	24.133
	Q96QK1	VPS35	Vacuolar protein sorting-associated protein 35		1.4459	4	24.511
	P14927	UQCRB	Cytochrome b-c1 complex subunit 7		1.44745	4	41.115
	P56199	ITGA1	Integrin alpha-1		1.44789	10	42.728
	Q969S3	ZNF622	Zinc finger protein 622		1.44902	3	20.107
	P08183	ABCB1	Multidrug resistance protein 1		1.44911	2	28.869
	P26196	DDX6	Probable ATP-dependent RNA helicase DDX6		1.4526	4	10.102
	Q9UJS0	SLC25A13	Calcium-binding mitochondrial carrier protein Aralar2		1.45283	6	4.8747
	Q8IZ83	ALDH16A1	Aldehyde dehydrogenase family 16 member A1		1.45455	4	83.615
	P11021	HSPA5	78 kDa glucose-regulated protein		1.45639	61	19.188
	O95232	LUC7L3	Luc7-like protein 3		1.45641	2	13.813
	Q96EY1	DNAJA3	DnaJ homolog subfamily A member 3, mitochondrial		1.45652	4	25.042
	Q16666	IFI16	Gamma-interferon-inducible protein 16		1.45762	4	23.221
	P62837;P61077	UBE2D2;UBE2D3	Ubiquitin-conjugating enzyme E2 D2;Ubiquitin-conjugating enzyme E2 D3		1.4583	5	27.627
	Q9Y619	SLC25A15	Mitochondrial ornithine transporter 1		1.45832	2	36.265
	Q9P289;O00506;Q9Y6E0	MST4;STK25;STK24	Serine/threonine-protein kinase MST4;Serine/threonine-protein kinase 25;Serine/threonine-protein kinase 24;Serine/threonine-protein kinase 24 36 kDa subunit;Serine/threonine-protein kinase 24 12 kDa subunit		1.45941	4	25.501
	O75396	SEC22B	Vesicle-trafficking protein SEC22b		1.46069	5	24.052
	Q9NWU5	MRPL22	39S ribosomal protein L22, mitochondrial		1.4625	3	25.67
	P27824	CANX	Calnexin		1.46254	21	24.326
	P13995	MTHFD2	Bifunctional methylenetetrahydrofolate dehydrogenase/cyclohydrolase, mitochondrial;NAD-dependent methylenetetrahydrofolate dehydrogenase;Methenyltetrahydrofolate cyclohydrolase		1.4634	3	21.316
	Q96KA5	CLPTM1L	Cleft lip and palate transmembrane protein 1-like protein		1.46389	3	1.4333
	P49755	TMED10	Transmembrane emp24 domain-containing protein 10		1.46439	4	12.731
	P13473	LAMP2	Lysosome-associated membrane glycoprotein 2		1.46477	3	24.425
	Q05519	SRSF11	Serine/arginine-rich splicing factor 11		1.46628	2	33.13
	P16949	STMN1	Stathmin		1.46761	4	54.067
	Q8TDN6	BRIX1	Ribosome biogenesis protein BRX1 homolog		1.47029	3	27.044
	P00367;P49448	GLUD1	Glutamate dehydrogenase 1, mitochondrial		1.47154	7	39.214
	Q9BQ52	ELAC2	Zinc phosphodiesterase ELAC protein 2		1.47301	2	8.9732
	Q14C86	GAPVD1	GTPase-activating protein and VPS9 domain-containing protein 1		1.47689	3	7.4691
	Q9H2P9	DPH5	Diphthine synthase		1.47962	2	41.607
	P62995	TRA2B	Transformer-2 protein homolog beta		1.48452	2	8.3935
	Q8NI27	THOC2	THO complex subunit 2		1.4916	2	41.856
	P49902	NT5C2	Cytosolic purine 5-nucleotidase		1.49265	6	11.788
	P48047	ATP5O	ATP synthase subunit O, mitochondrial		1.49562	7	18.851
	Q9NZ32	ACTR10	Actin-related protein 10		1.49591	2	4.2238
	Q14764	MVP	Major vault protein		1.49736	3	26.639
	Q53H12	AGK	Acylglycerol kinase, mitochondrial		1.49945	2	31.704
	Q70UQ0	IKBIP	Inhibitor of nuclear factor kappa-B kinase-interacting protein		1.50143	3	24.125
	P25445	FAS	Tumor necrosis factor receptor superfamily member 6		1.50328	2	26.075
	Q8N668	COMMD1	COMM domain-containing protein 1		1.50367	3	19.14
	Q12846	STX4	Syntaxin-4		1.50428	4	56.121
	Q9P0L0	VAPA	Vesicle-associated membrane protein-associated protein A		1.50789	3	8.3566
	O75844	ZMPSTE24	CAAX prenyl protease 1 homolog		1.51048	2	23.102
	P53597	SUCLG1	Succinyl-CoA ligase [ADP/GDP-forming] subunit alpha, mitochondrial		1.51169	2	34.684
	O75489	NDUFS3	NADH dehydrogenase [ubiquinone] iron-sulfur protein 3, mitochondrial		1.51341	3	15.387
	P30084	ECHS1	Enoyl-CoA hydratase, mitochondrial		1.51534	20	19.058
	P07954	FH	Fumarate hydratase, mitochondrial		1.516	15	22.15
	Q16576;Q09028	RBBP7	Histone-binding protein RBBP7		1.51651	3	18.923
	P13667	PDIA4	Protein disulfide-isomerase A4		1.51775	21	25.94
	Q6YN16	HSDL2	Hydroxysteroid dehydrogenase-like protein 2		1.52024	11	18.784
	O00159	MYO1C	Unconventional myosin-Ic		1.52246	7	21.711
	Q00341	HDLBP	Vigilin		1.52344	5	23.227
	P49257	LMAN1	Protein ERGIC-53		1.52402	3	11.742
	Q8IXM3	MRPL41	39S ribosomal protein L41, mitochondrial		1.52728	4	50.51
	Q9H845	ACAD9	Acyl-CoA dehydrogenase family member 9, mitochondrial		1.53558	4	5.1572
	P53992	SEC24C	Protein transport protein Sec24C		1.53773	2	9.8797
	Q9NSE4	IARS2	Isoleucine--tRNA ligase, mitochondrial		1.53775	5	19.32
	P30048	PRDX3	Thioredoxin-dependent peroxide reductase, mitochondrial		1.54197	4	8.2911
	Q9NS69	TOMM22	Mitochondrial import receptor subunit TOM22 homolog		1.5478	5	25.245
	Q13620	CUL4B	Cullin-4B		1.54811	6	35.667
	Q92542	NCSTN	Nicastrin		1.5547	2	4.4732
	P35520	CBS	Cystathionine beta-synthase		1.55528	5	41.151
	P43307	SSR1	Translocon-associated protein subunit alpha		1.55962	4	16.026
	Q14254	FLOT2	Flotillin-2		1.56353	5	19.126
	O95831	AIFM1	Apoptosis-inducing factor 1, mitochondrial		1.56683	19	21.299
	Q9BYD6	MRPL1	39S ribosomal protein L1, mitochondrial		1.56698	3	32.085
	Q9H490	PIGU	Phosphatidylinositol glycan anchor biosynthesis class U protein		1.56902	2	0.29194
	P08174	CD55	Complement decay-accelerating factor		1.57334	24	19.74
	Q92504	SLC39A7	Zinc transporter SLC39A7		1.57505	4	12.588
	P07686	HEXB	Beta-hexosaminidase subunit beta;Beta-hexosaminidase subunit beta chain B;Beta-hexosaminidase subunit beta chain A		1.57876	3	24.646
	Q9NYU2	UGGT1	UDP-glucose:glycoprotein glucosyltransferase 1		1.57881	5	28.327
	Q9UBS4	DNAJB11	DnaJ homolog subfamily B member 11		1.58536	6	53.66
	P00387	CYB5R3	NADH-cytochrome b5 reductase 3;NADH-cytochrome b5 reductase 3 membrane-bound form;NADH-cytochrome b5 reductase 3 soluble form		1.59474	4	22.43
	P09382	LGALS1	Galectin-1		1.59916	20	28.328
	Q9H2H9	SLC38A1	Sodium-coupled neutral amino acid transporter 1		1.59923	9	54.91
	Q9BUR5	APOO	Apolipoprotein O		1.60599	2	14.058
	P0DMV9;P0DMV8;P48741	HSPA1B	Heat shock 70kDa protein 1B		1.61179	25	30.74
	Q13263	TRIM28	Transcription intermediary factor 1-beta		1.614	4	34.323
	O00151	PDLIM1	PDZ and LIM domain protein 1		1.61901	4	27.395
	P08754;P11488;P19087;A8MTJ3;P38405	GNAI3	Guanine nucleotide-binding protein G(k) subunit alpha		1.61928	4	29.679
	P46087	NOP2	Probable 28S rRNA (cytosine(4447)-C(5))-methyltransferase		1.62048	6	24.826
	O75380	NDUFS6	NADH dehydrogenase [ubiquinone] iron-sulfur protein 6, mitochondrial		1.6213	2	35.837
	P29992;O95837;P50148	GNA11	Guanine nucleotide-binding protein subunit alpha-11		1.62309	12	46.614
	O43447	PPIH	Peptidyl-prolyl cis-trans isomerase H		1.62596	3	6.9752
	P36952	SERPINB5	Serpin B5		1.6267	5	19.331
	O75955	FLOT1	Flotillin-1		1.63188	6	42.1
	O60762	DPM1	Dolichol-phosphate mannosyltransferase subunit 1		1.63353	3	38.566
	P07948	LYN	Tyrosine-protein kinase Lyn		1.63388	3	68.609
	Q15084	PDIA6	Protein disulfide-isomerase A6		1.63468	15	14.844
	Q9Y6M5	SLC30A1	Zinc transporter 1		1.63522	9	19.751
	Q96AB3	ISOC2	Isochorismatase domain-containing protein 2, mitochondrial		1.63578	5	16.897
	P15586	GNS	N-acetylglucosamine-6-sulfatase		1.6436	7	42.96
	Q9NQC3	RTN4	Reticulon-4		1.64485	5	38.724
	Q9HD45	TM9SF3	Transmembrane 9 superfamily member 3		1.65139	3	23.483
	P04040	CAT	Catalase		1.65216	4	38.588
	Q9Y676	MRPS18B	28S ribosomal protein S18b, mitochondrial		1.65527	4	56.061
	P45974	USP5	Ubiquitin carboxyl-terminal hydrolase 5		1.65544	9	45.474
	Q53GS9	USP39	U4/U6.U5 tri-snRNP-associated protein 2		1.66174	2	2.4342
	O43776	NARS	Asparagine--tRNA ligase, cytoplasmic		1.66381	9	39.806
	Q15293	RCN1	Reticulocalbin-1		1.66392	4	31.024
	Q96JB2	COG3	Conserved oligomeric Golgi complex subunit 3		1.66539	3	15.656
	O43684	BUB3	Mitotic checkpoint protein BUB3		1.666	3	45.322
	O15439	ABCC4	Multidrug resistance-associated protein 4		1.66739	2	54.549
	P16435	POR	NADPH--cytochrome P450 reductase		1.67235	10	19.179
	Q96IX5	USMG5	Up-regulated during skeletal muscle growth protein 5		1.67286	2	20.971
	Q96QD8	SLC38A2	Sodium-coupled neutral amino acid transporter 2		1.67448	14	22.506
	O95340;O43252	PAPSS2	Bifunctional 3-phosphoadenosine 5-phosphosulfate synthase 2;Sulfate adenylyltransferase;Adenylyl-sulfate kinase		1.67873	4	21.317
	Q14203	DCTN1	Dynactin subunit 1		1.6794	7	102.09
	P26885	FKBP2	Peptidyl-prolyl cis-trans isomerase FKBP2		1.67946	5	12.407
	O95297	MPZL1	Myelin protein zero-like protein 1		1.68011	3	8.6707
	P23246	SFPQ	Splicing factor, proline- and glutamine-rich		1.68146	4	44.113
	Q01844	EWSR1	RNA-binding protein EWS		1.68299	2	1.6588
	Q96A33	CCDC47	Coiled-coil domain-containing protein 47		1.68643	3	32.908
	Q13724	MOGS	Mannosyl-oligosaccharide glucosidase		1.70288	2	65.371
	P00403	MT-CO2	Cytochrome c oxidase subunit 2		1.70329	2	3.0836
	Q5JRA6	MIA3	Melanoma inhibitory activity protein 3		1.70526	2	27.325
	P51970	NDUFA8	NADH dehydrogenase [ubiquinone] 1 alpha subcomplex subunit 8		1.70797	6	59.481
	Q9NP79	VTA1	Vacuolar protein sorting-associated protein VTA1 homolog		1.7133	4	38.823
	Q969H8	C19orf10	UPF0556 protein C19orf10		1.71341	4	14.893
	O14880	MGST3	Microsomal glutathione S-transferase 3		1.71397	3	10.921
	Q9Y6N5	SQRDL	Sulfide:quinone oxidoreductase, mitochondrial		1.71541	6	104.62
	P52597	HNRNPF	Heterogeneous nuclear ribonucleoprotein F;Heterogeneous nuclear ribonucleoprotein F, N-terminally processed		1.71689	2	62.229
	Q9H2U2	PPA2	Inorganic pyrophosphatase 2, mitochondrial		1.72533	5	38.628
	Q92974	ARHGEF2	Rho guanine nucleotide exchange factor 2		1.72536	2	8.0985
	Q9UGP8	SEC63	Translocation protein SEC63 homolog		1.7267	3	21.696
	Q12849	GRSF1	G-rich sequence factor 1		1.72765	4	23.34
	O00560	SDCBP	Syntenin-1		1.72912	4	52.169
	P51809	VAMP7	Vesicle-associated membrane protein 7		1.73085	2	25.857
	Q16181;Q6ZU15	SEPT7;SEPT14	Septin-7;Septin-14		1.73358	3	21.014
	P51659	HSD17B4	Peroxisomal multifunctional enzyme type 2;(3R)-hydroxyacyl-CoA dehydrogenase;Enoyl-CoA hydratase 2		1.73729	10	24.255
	O14745	SLC9A3R1	Na(+)/H(+) exchange regulatory cofactor NHE-RF1		1.73925	3	15.87
	Q9UQ35	SRRM2	Serine/arginine repetitive matrix protein 2		1.7452	2	2.3127
	Q8TCS8	PNPT1	Polyribonucleotide nucleotidyltransferase 1, mitochondrial		1.74997	3	22.7
	P62070	RRAS2	Ras-related protein R-Ras2		1.75917	3	18.446
	O75608	LYPLA1	Acyl-protein thioesterase 1		1.76134	2	14.712
	P61421	ATP6V0D1	V-type proton ATPase subunit d 1		1.76713	3	20.593
	Q96S52	PIGS	GPI transamidase component PIG-S		1.77069	4	19.131
	Q8NFJ5	GPRC5A	Retinoic acid-induced protein 3		1.77544	3	31.675
	P13073	COX4I1	Cytochrome c oxidase subunit 4 isoform 1, mitochondrial		1.77557	6	10.931
	O75475	PSIP1	PC4 and SFRS1-interacting protein		1.77642	7	37.981
	P62745	RHOB	Rho-related GTP-binding protein RhoB		1.77851	5	49.213
	P51398	DAP3	28S ribosomal protein S29, mitochondrial		1.78209	6	26.656
	Q14978	NOLC1	Nucleolar and coiled-body phosphoprotein 1		1.78339	3	81.029
	P49366	DHPS	Deoxyhypusine synthase		1.7926	2	3.6372
	P82663	MRPS25	28S ribosomal protein S25, mitochondrial		1.79582	3	27.832
	Q15758	SLC1A5	Neutral amino acid transporter B(0)		1.80177	5	54.332
	Q09161	NCBP1	Nuclear cap-binding protein subunit 1		1.8062	2	11.974
	P16083	NQO2	Ribosyldihydronicotinamide dehydrogenase [quinone]		1.80802	4	19.093
	Q13641	TPBG	Trophoblast glycoprotein		1.81179	2	7.2842
	O00186	STXBP3	Syntaxin-binding protein 3		1.81232	7	19.52
	Q9NZI8	IGF2BP1	Insulin-like growth factor 2 mRNA-binding protein 1		1.81363	8	27.653
	Q99627	COPS8	COP9 signalosome complex subunit 8		1.81462	4	59.844
	Q9H2G2;O94804	SLK	STE20-like serine/threonine-protein kinase		1.81607	2	33.166
	P10620	MGST1	Microsomal glutathione S-transferase 1		1.82502	4	28.564
	P49841	GSK3B	Glycogen synthase kinase-3 beta		1.82865	3	21.185
	Q9H936	SLC25A22	Mitochondrial glutamate carrier 1		1.83127	3	16.913
	Q99798	ACO2	Aconitate hydratase, mitochondrial		1.83342	4	25.937
	P04003	C4BPA	C4b-binding protein alpha chain		1.83372	2	45.897
	P28288	ABCD3	ATP-binding cassette sub-family D member 3		1.83466	5	12.118
	Q8IXI2	RHOT1	Mitochondrial Rho GTPase 1		1.83824	2	9.4098
	O00115	DNASE2	Deoxyribonuclease-2-alpha		1.84805	3	32.429
	O15427	SLC16A3	Monocarboxylate transporter 4		1.84867	4	35.374
	Q9Y6M0	PRSS21	Testisin		1.85072	2	4.7518
	O00217	NDUFS8	NADH dehydrogenase [ubiquinone] iron-sulfur protein 8, mitochondrial		1.85953	4	40.468
	Q9NQ50	MRPL40	39S ribosomal protein L40, mitochondrial		1.86234	2	1.5028
	Q16795	NDUFA9	NADH dehydrogenase [ubiquinone] 1 alpha subcomplex subunit 9, mitochondrial		1.87252	3	13.498
	O95782;O94973	AP2A1;AP2A2	AP-2 complex subunit alpha-1;AP-2 complex subunit alpha-2		1.88526	3	17.836
	P55809	OXCT1	Succinyl-CoA:3-ketoacid coenzyme A transferase 1, mitochondrial		1.88711	7	41.97
	P40222	TXLNA	Alpha-taxilin		1.88754	2	45.308
	Q96K17	BTF3L4	Transcription factor BTF3 homolog 4		1.89276	4	16.004
	Q02218;Q9ULD0	OGDH	2-oxoglutarate dehydrogenase, mitochondrial		1.89789	4	40.556
	Q5TFE4	NT5DC1	5-nucleotidase domain-containing protein 1		1.89793	5	29.039
	P80303	NUCB2	Nucleobindin-2;Nesfatin-1		1.90389	2	24.491
	O60256	PRPSAP2	Phosphoribosyl pyrophosphate synthase-associated protein 2		1.90938	3	39.82
	P32322	PYCR1	Pyrroline-5-carboxylate reductase 1, mitochondrial		1.9152	6	31.365
	Q562R1	ACTBL2	Beta-actin-like protein 2		1.91751	4	7.1512
	Q9Y3E0	GOLT1B	Vesicle transport protein GOT1B		1.91788	2	4.1833
	P46459	NSF	Vesicle-fusing ATPase		1.92749	5	38.199
	Q9HDC9	APMAP	Adipocyte plasma membrane-associated protein		1.92987	4	12.348
	Q08257	CRYZ	Quinone oxidoreductase		1.93087	8	29.022
	Q99536	VAT1	Synaptic vesicle membrane protein VAT-1 homolog		1.9342	4	39.104
	Q7Z2K6	ERMP1	Endoplasmic reticulum metallopeptidase 1		1.94424	4	31.963
	P19971	TYMP	Thymidine phosphorylase		1.94511	3	104.69
	Q8N183	NDUFAF2	Mimitin, mitochondrial		1.95194	3	43.861
	P07858	CTSB	Cathepsin B;Cathepsin B light chain;Cathepsin B heavy chain		1.96437	3	25.25
	P11310	ACADM	Medium-chain specific acyl-CoA dehydrogenase, mitochondrial		1.96847	7	34.044
	Q5VW32	BROX	BRO1 domain-containing protein BROX		1.96974	2	9.0565
	Q9Y394	DHRS7	Dehydrogenase/reductase SDR family member 7		1.97064	3	16.769
	P10412	HIST1H1E	Histone H1.4		1.97258	4	16.861
	O75521	ECI2	Enoyl-CoA delta isomerase 2, mitochondrial		1.97328	6	32.054
	O75937	DNAJC8	DnaJ homolog subfamily C member 8		1.98224	3	17.878
	Q5T9L3	WLS	Protein wntless homolog		1.99211	2	12.613
	Q9UN86	G3BP2	Ras GTPase-activating protein-binding protein 2		1.99235	4	32.824
	Q9Y3B3	TMED7	Transmembrane emp24 domain-containing protein 7		2.00292	2	45.487
	Q9Y6K5	OAS3	2-5-oligoadenylate synthase 3		2.00779	2	25.476
	P23368	ME2	NAD-dependent malic enzyme, mitochondrial		2.0113	3	43.843
	O60749;Q13596	SNX2;SNX1	Sorting nexin-2;Sorting nexin-1		2.0141	2	133.4
	Q13573	SNW1	SNW domain-containing protein 1		2.01649	2	1.8428
	Q8NBI5	SLC43A3	Solute carrier family 43 member 3		2.01763	2	8.8289
	Q9Y3T9	NOC2L	Nucleolar complex protein 2 homolog		2.03037	2	8.5846
	P63010	AP2B1	AP-2 complex subunit beta		2.03236	2	6.8077
	P08621	SNRNP70	U1 small nuclear ribonucleoprotein 70 kDa		2.04361	2	19.503
	Q8N8S7	ENAH	Protein enabled homolog		2.04767	2	21.596
	Q9Y4G8	RAPGEF2	Rap guanine nucleotide exchange factor 2		2.04884	2	105.2
	Q9Y2Q3	GSTK1	Glutathione S-transferase kappa 1		2.05065	2	18.905
	P29966	MARCKS	Myristoylated alanine-rich C-kinase substrate		2.05373	7	23.261
	P43897	TSFM	Elongation factor Ts, mitochondrial		2.05969	5	23.903
	P19404	NDUFV2	NADH dehydrogenase [ubiquinone] flavoprotein 2, mitochondrial		2.06454	2	3.751
	Q9NRP0	OSTC	Oligosaccharyltransferase complex subunit OSTC		2.06607	2	5.5778
	Q9NX14	NDUFB11	NADH dehydrogenase [ubiquinone] 1 beta subcomplex subunit 11, mitochondrial		2.08359	2	20.809
	Q99808	SLC29A1	Equilibrative nucleoside transporter 1		2.10115	4	73.935
	O60488	ACSL4	Long-chain-fatty-acid--CoA ligase 4		2.11046	9	44.55
	Q14344	GNA13	Guanine nucleotide-binding protein subunit alpha-13		2.11109	2	1.0759
	Q8TCD5	NT5C	5(3)-deoxyribonucleotidase, cytosolic type		2.1114	2	9.4626
	P16989	YBX3	Y-box-binding protein 3		2.11247	8	39.083
	Q6P5R6	RPL22L1	60S ribosomal protein L22-like 1		2.11869	3	31.812
	Q15942	ZYX	Zyxin		2.12929	5	79.746
	O00148	DDX39A	ATP-dependent RNA helicase DDX39A		2.13895	3	71.823
	P30536	TSPO	Translocator protein		2.2096	4	11.59
	Q15165	PON2	Serum paraoxonase/arylesterase 2		2.217	6	10.842
	P06241	FYN	Tyrosine-protein kinase Fyn		2.22089	3	38.453
	Q969Z0	TBRG4	Protein TBRG4		2.22687	7	29.588
	Q99848	EBNA1BP2	Probable rRNA-processing protein EBP2		2.24336	2	48.523
	Q8TCT9	HM13	Minor histocompatibility antigen H13		2.24845	2	4.596
	P17301	ITGA2	Integrin alpha-2		2.24952	10	21.082
	P09488;Q03013;P46439	GSTM1;GSTM4;GSTM5	Glutathione S-transferase Mu 1;Glutathione S-transferase Mu 4;Glutathione S-transferase Mu 5		2.25841	3	17.425
	O43169	CYB5B	Cytochrome b5 type B		2.27972	3	26.907
	Q9BSJ8	ESYT1	Extended synaptotagmin-1		2.28671	3	51.011
	P08473	MME	Neprilysin		2.30028	9	47.828
	O14617	AP3D1	AP-3 complex subunit delta-1		2.31257	3	25.795
	O95363	FARS2	Phenylalanine--tRNA ligase, mitochondrial		2.34637	2	40.605
	P49821	NDUFV1	NADH dehydrogenase [ubiquinone] flavoprotein 1, mitochondrial		2.34874	9	63.099
	O75459	PAGE1	P antigen family member 1		2.37795	6	33.119
	Q6P2Q9	PRPF8	Pre-mRNA-processing-splicing factor 8		2.39659	4	42.853
	P16401	HIST1H1B	Histone H1.5		2.40015	13	37.142
	O95881	TXNDC12	Thioredoxin domain-containing protein 12		2.40842	2	15.564
	Q9Y624	F11R	Junctional adhesion molecule A		2.46196	3	33.174
	Q14558	PRPSAP1	Phosphoribosyl pyrophosphate synthase-associated protein 1		2.46457	2	12.85
	P50336	PPOX	Protoporphyrinogen oxidase		2.49532	2	10.366
	P55010	EIF5	Eukaryotic translation initiation factor 5		2.55297	2	3.9752
	P05026	ATP1B1	Sodium/potassium-transporting ATPase subunit beta-1		2.55598	12	37.979
	O60828	PQBP1	Polyglutamine-binding protein 1		2.61049	4	8.8239
	P42126	ECI1	Enoyl-CoA delta isomerase 1, mitochondrial		2.65252	3	10.877
	Q969N2	PIGT	GPI transamidase component PIG-T		2.66071	3	7.5721
	Q92665	MRPS31	28S ribosomal protein S31, mitochondrial		2.66198	3	7.1833
	P20674	COX5A	Cytochrome c oxidase subunit 5A, mitochondrial		2.67695	2	6.3864
	Q96DX4	RSPRY1	RING finger and SPRY domain-containing protein 1		2.70849	2	25.619
	Q96N66	MBOAT7	Lysophospholipid acyltransferase 7		2.73718	8	60.785
	Q93050	ATP6V0A1	V-type proton ATPase 116 kDa subunit a isoform 1		2.84925	2	40.826
	Q92734	TFG	Protein TFG		2.90782	6	72.18
	Q9UBI6	GNG12	Guanine nucleotide-binding protein G(I)/G(S)/G(O) subunit gamma-12		3.09176	2	7.2451
	P23634	ATP2B4	Plasma membrane calcium-transporting ATPase 4		3.1509	3	19.441
	O14975	SLC27A2	Very long-chain acyl-CoA synthetase		3.73972	4	14.349
	Q9H9J2	MRPL44	39S ribosomal protein L44, mitochondrial		5.20535	3	75.04
	O75027	ABCB7	ATP-binding cassette sub-family B member 7, mitochondrial		7.40796	3	109.63
