# Supplementary material for: Dataset of differential lipid raft and global proteomes of SILAC-labeled cystic fibrosis cells upon TNF -α stimulation
Source: Data Brief. 2016 Aug 20;9:51–6. doi: 10.1016/j.dib.2016.08.012 (PMC5011161; doi:10.1016/j.dib.2016.08.012)
Supplement: Supplementary file 3 — Supplementary material [file mmc3.xlsx]

## Sheet: Table II
	Table II : Total LRM Proteins quantified in HeLA cells with or without TNFα stimulation.
											TNFα 10'
	Accession	Gene	Protein Name		Ratio ΔF/WT		Peptides		Variability (%)		Ratio ΔF/WT		Peptides		Variability (%)
					n1	n2	n1	n2	n1	n2	n1	n2	n1	n2	n1	n2
	A6ND91	ASPDH	Putative L-aspartate dehydrogenase		0.49373	0.59896	2	3	2.4409	7.6824	0.530898	0.46143	3	2	4.4652	23.752
	Q13765;E9PAV3;Q9BZK3	NACA	Nascent polypeptide-associated complex subunit alpha;Nascent polypeptide-associated complex subunit alpha, muscle-specific form		1.1109	0.68701	2	4	32.021	27.774	1.11866	0.92624	4	3	15.931	24.988
	O00161	SNAP23	Synaptosomal-associated protein 23		0.97645	0.35345	3	3	3.7586	3.6621	0.296824	0.37642	6	5	16.49	9.7544
	O00560	SDCBP	Syntenin-1		1.8029	3.4263	3	5	7.0488	44.889	3.24002	3.023	3	14	3.9267	36.555
	O00571;O15523	DDX3X;DDX3Y	ATP-dependent RNA helicase DDX3X;ATP-dependent RNA helicase DDX3Y		1.0918	0.77976	2	4	32.394	51.93	0.85778	0.7508	2	2	0.69924	39.694
	O00592	PODXL	Podocalyxin		1	1.8801	3	3	6.9913	8.7793	2.00204	2.2708	5	4	8.8927	31.297
	O14980	XPO1	Exportin-1		1.0698	1.0018	4	4	57.666	11.642	0.733568	0.9396	2	4	52.971	32.661
	O15427	SLC16A3	Monocarboxylate transporter 4		0.79273	1.402	6	9	17.038	15.749	1.39983	1.1337	9	10	19.663	21.617
	O43169	CYB5B	Cytochrome b5 type B		0.77919	1.3212	2	3	0.15421	13.654	1.26432	1.0999	2	4	5.4149	14.835
	O43175	PHGDH	D-3-phosphoglycerate dehydrogenase		0.9673	1.6571	5	16	9.166	11.87	1.18803	1.4573	10	17	17.125	11.333
	O43324	EEF1E1	Eukaryotic translation elongation factor 1 epsilon-1		0.68852	0.90009	2	3	21.431	8.4354	0.520048	0.70932	2	3	1.8942	12.05
	O43399	TPD52L2	Tumor protein D54		0.73399	0.92399	3	4	72.087	22.184	0.85034	0.77237	3	7	8.1548	10.273
	O43504	LAMTOR5	Ragulator complex protein LAMTOR5		0.92707	0.9516	5	6	13.928	12.784	0.715154	0.84626	4	6	27.425	13.884
	O60488	ACSL4	Long-chain-fatty-acid--CoA ligase 4		0.91533	1.7551	2	4	13.327	21.267	2.18761	1.9759	2	3	1.6763	18.318
	O60664	PLIN3	Perilipin-3		0.849	1.3938	5	9	23.845	8.648	1.71391	1.2466	7	12	16.532	11.68
	O75348;O95670	ATP6V1G1	V-type proton ATPase subunit G 1		1.1654	1.2822	4	8	4.0185	22.165	1.02644	1.2803	10	6	13.836	27.565
	O75396	SEC22B	Vesicle-trafficking protein SEC22b		0.87172	1.1713	3	4	4.9927	20.466	1.00961	1.1534	4	3	4.5242	15.905
	O75477	ERLIN1	Erlin-1		0.7309	0.92159	9	6	14.706	5.0761	0.822977	0.85791	6	10	16.32	9.5016
	O75695	RP2	Protein XRP2		1.5468	1.3623	3	5	27.895	9.935	1.8379	1.5331	4	3	28.463	13.281
	O75781	PALM	Paralemmin-1		0.55218	0.75935	3	8	7.3134	7.7734	1.56905	0.66278	3	9	8.901	9.6153
	O75844	ZMPSTE24	CAAX prenyl protease 1 homolog		0.99164	0.95109	3	2	18.696	17.886	1.21013	1.048	4	7	18.601	9.7249
	O75947	ATP5H	ATP synthase subunit d, mitochondrial		0.84817	0.92104	6	13	35.682	14.245	0.744048	0.86687	6	17	24.263	13.198
	O75955	FLOT1	Flotillin-1		1.0404	1.3296	34	43	12.779	14.796	1.31003	1.4799	36	53	23.238	22.469
	O94905	ERLIN2	Erlin-2		0.84693	0.96537	10	9	19.579	36.17	1.32414	0.94891	15	16	22.015	16.831
	O94919	ENDOD1	Endonuclease domain-containing 1 protein		0.64012	1.1126	3	6	10.181	38.303	1.01107	0.97653	3	7	8.9379	11.425
	O95202	LETM1	LETM1 and EF-hand domain-containing protein 1, mitochondrial		0.76141	8.5241	4	2	17.37	288.47	0.869792	1.0669	4	3	21.052	10.099
	O95274	LYPD3	Ly6/PLAUR domain-containing protein 3		0.74025	1.6172	2	5	6.4118	11.841	2.31932	1.4152	3	3	9.614	13.257
	O95573	ACSL3	Long-chain-fatty-acid--CoA ligase 3		0.82334	1.384	6	3	24.758	194.02	1.63671	1.2311	5	8	42.717	38.855
	O95816	BAG2	BAG family molecular chaperone regulator 2		0.82631	0.95543	2	4	6.4867	16.097	1.10113	0.79812	3	5	47.157	9.2451
	O95831	AIFM1	Apoptosis-inducing factor 1, mitochondrial		1.1562	0.93892	3	3	40.813	11.52	1.68714	1.3025	2	4	5.2475	92.695
	P00387	CYB5R3	NADH-cytochrome b5 reductase 3;NADH-cytochrome b5 reductase 3 membrane-bound form;NADH-cytochrome b5 reductase 3 soluble form		0.55262	0.99147	6	8	26.623	36.805	1.3724	0.8791	8	8	17.257	10.735
	P01891	HLA-A	HLA class I histocompatibility antigen, A-68 alpha chain		0.41794	0.83314	4	10	27.756	56.547	0.252928	0.49599	7	4	40.604	25.707
	P02786;Q9UP52	TFRC	Transferrin receptor protein 1;Transferrin receptor protein 1, serum form		1.1228	1.0314	28	31	17.435	38.626	0.885112	0.92034	41	39	34.382	33.481
	P04075	ALDOA	Fructose-bisphosphate aldolase A		0.9239	0.74194	3	9	19.535	14.689	1.17657	0.75609	9	5	35.284	11.024
	P04406;O14556	GAPDH	Glyceraldehyde-3-phosphate dehydrogenase		0.76611	0.88232	15	22	29.559	29.953	1.25642	0.888	18	20	19.29	31.112
	P04792	HSPB1	Heat shock protein beta-1		1.6363	1.5034	3	8	47.989	20.395	1.60852	1.4192	2	12	0.72044	22.035
	P04843	RPN1	Dolichyl-diphosphooligosaccharide--protein glycosyltransferase subunit 1		0.71173	0.82421	5	7	20.794	11.729	0.898392	0.87168	12	16	16.966	17.405
	P04844	RPN2	Dolichyl-diphosphooligosaccharide--protein glycosyltransferase subunit 2		0.70981	0.59852	4	6	9.7623	11.513	0.705965	0.65118	7	3	18.375	22.197
	P04899	GNAI2	Guanine nucleotide-binding protein G(i) subunit alpha-2		1.0746	0.89517	13	27	16.682	38.896	0.719735	0.83259	23	32	50.894	39.805
	P05023;P13637;P50993;Q13733;P54707;P20648	ATP1A1	Sodium/potassium-transporting ATPase subunit alpha-1		0.95049	2.2883	21	31	17.232	23.866	1.33526	2.06	40	87	20.906	22.206
	P05026	ATP1B1	Sodium/potassium-transporting ATPase subunit beta-1		0.8065	3.3989	4	9	5.1808	25.917	2.97177	3.1454	6	19	11.897	20.347
	P05141	SLC25A5	ADP/ATP translocase 2;ADP/ATP translocase 2, N-terminally processed		1.4574	1.1885	9	7	10.346	29.437	0.976372	1.4152	14	14	11.228	15.326
	P05187;P10696	ALPP;ALPPL2	Alkaline phosphatase, placental type;Alkaline phosphatase, placental-like		0.37439	0.18585	8	12	35.922	20.289	0.0514297	0.20507	7	14	32.967	31.008
	P05362	ICAM1	Intercellular adhesion molecule 1		0.61214	1.037	2	2	4.6151	5.7946	0.975895	1.1985	2	4	44.092	10.837
	P05386	RPLP1	60S acidic ribosomal protein P1		0.81828	0.90315	2	7	32.486	20.578	1.57821	0.92002	2	9	0.79228	18.743
	P05387	RPLP2	60S acidic ribosomal protein P2		0.80594	0.77818	10	12	20.91	18.494	0.906043	0.89936	8	8	34.2	16.573
	P05388;Q8NHW5	RPLP0;RPLP0P6	60S acidic ribosomal protein P0;60S acidic ribosomal protein P0-like		0.95901	0.9357	11	14	22.341	16.309	1.21985	1.013	9	12	27.919	16.861
	P05556	ITGB1	Integrin beta-1		0.82702	1.684	11	16	32.872	28.902	1.47132	1.6147	20	28	36.836	25.352
	P06241	FYN	Tyrosine-protein kinase Fyn		0.909	1.3357	6	5	28.174	18.984	2.3439	1.2077	3	6	25.281	8.2157
	P06454	PTMA	Prothymosin alpha;Prothymosin alpha, N-terminally processed;Thymosin alpha-1		0.94083	0.81978	3	7	21.643	20.074	0.694155	0.63603	3	4	16.073	18.781
	P06576	ATP5B	ATP synthase subunit beta, mitochondrial		0.77152	0.89153	8	20	8.1465	18.079	1.03084	0.8952	11	21	22.796	14.927
	P06733;P13929;P09104	ENO1	Alpha-enolase		1.1085	0.71124	9	33	37.053	30.019	0.825082	0.84008	15	30	13.537	18.481
	P06748	NPM1	Nucleophosmin		1.1201	0.86451	5	7	19.266	35.054	0.96965	0.79699	5	8	11.429	29.149
	P07195	LDHB	L-lactate dehydrogenase B chain		0.86239	0.6736	5	20	20.48	12.135	0.826583	0.82247	10	18	26.47	23.289
	P07237	P4HB	Protein disulfide-isomerase		1.0316	0.84444	5	15	7.7234	25.227	0.888494	1.0097	11	19	22.897	16.524
	P07355;A6NMY6	ANXA2;ANXA2P2	Annexin A2;Putative annexin A2-like protein		1.014	0.58716	3	5	15.027	78.486	0.954654	0.64948	3	4	24.319	9.842
	P07437;Q9BVA1;Q13885	TUBB;TUBB2B;TUBB2A	Tubulin beta chain;Tubulin beta-2B chain;Tubulin beta-2A chain		1.0672	0.99724	3	9	4.1552	4.9789	1.0703	0.88026	5	8	18.243	13.941
	P07814	EPRS	Bifunctional glutamate/proline--tRNA ligase;Glutamate--tRNA ligase;Proline--tRNA ligase		0.84833	0.92242	3	11	11.879	21.575	1.08641	0.80735	5	9	21.783	9.8568
	P07900;Q58FG0;Q14568	HSP90AA1	Heat shock protein HSP 90-alpha		1.1722	0.80154	3	8	22.892	14.355	0.809913	0.75172	6	8	17.073	14.651
	P07947;P12931	YES1	Tyrosine-protein kinase Yes		1.7426	1.7702	8	16	19.558	23.009	1.54257	1.6807	6	20	47.598	13.836
	P07948;P08631	LYN	Tyrosine-protein kinase Lyn		1.2579	1.1504	7	17	16.932	21.603	1.0814	1.2238	15	12	26.857	9.3841
	P08174	CD55	Complement decay-accelerating factor		0.85318	1.4887	30	36	10.743	19.231	1.88002	1.3584	28	34	37.635	19.439
	P08195	SLC3A2	4F2 cell-surface antigen heavy chain		0.60967	0.64753	23	41	19.723	15.714	0.445752	0.55319	41	40	19.766	17.53
	P08238;Q58FF7;Q58FF6	HSP90AB1	Heat shock protein HSP 90-beta		1.0874	0.87595	17	41	12.557	16.489	0.788955	0.77394	24	31	17.183	15.912
	P08473	MME	Neprilysin		0.61153	3.3009	14	3	19.477	3.6167	4.87734	3.1847	12	12	25.487	20.386
	P08582	MFI2	Melanotransferrin		0.68593	1.9312	17	8	9.3526	8.6682	2.73793	1.7943	14	13	19.291	12.201
	P0CW22;P08708	RPS17L;RPS17	40S ribosomal protein S17-like;40S ribosomal protein S17		1.0196	0.83509	2	4	12.723	17.219	1.30538	0.87235	3	7	26.374	32.12
	P08754	GNAI3	Guanine nucleotide-binding protein G(k) subunit alpha		1.3819	1.2312	6	8	5.318	12.348	1.4362	1.215	6	14	14.165	15.977
	P08865	RPSA	40S ribosomal protein SA		1.5261	0.77915	2	6	12.342	26.588	0.808734	0.88697	5	6	40.548	19.72
	P09382	LGALS1	Galectin-1		1.4442	1.8478	8	11	9.524	17.717	2.27842	1.4788	9	12	14.049	12.633
	P09471	GNAO1	Guanine nucleotide-binding protein G(o) subunit alpha		0.7074	0.62997	2	5	17.388	34.142	0.573526	0.69202	5	5	24.916	21.859
	P09622	DLD	Dihydrolipoyl dehydrogenase, mitochondrial		0.45987	0.64329	2	5	4.3414	45.443	0.681989	0.53769	7	3	17.394	9.2483
	P09923	ALPI	Intestinal-type alkaline phosphatase		0.08268	0.17788	12	35	140.48	105.27	0.0267494	0.051513	7	22	15.522	98.091
	P0DMV9;P0DMV8;P48741	HSPA1B	Heat shock 70kDa protein 1B		2.2464	1.9989	10	21	7.6584	17.907	1.92548	2.5239	8	28	18.719	18.33
	P10301	RRAS	Ras-related protein R-Ras		1.4546	0.94916	3	2	36.238	8.076	1.3398	1.2542	3	3	17.777	16.334
	P10620	MGST1	Microsomal glutathione S-transferase 1		0.99393	1.1668	5	3	8.1083	38.9	1.4246	1.0994	6	4	5.6356	10.863
	P10809	HSPD1	60 kDa heat shock protein, mitochondrial		0.96601	0.69767	20	42	14.022	12.537	0.61512	0.88289	27	50	24.566	11.277
	P11021	HSPA5	78 kDa glucose-regulated protein		1.0273	0.88778	18	28	20.076	26.655	0.863782	0.90903	23	31	23.658	15.381
	P11142;P54652	HSPA8	Heat shock cognate 71 kDa protein		1.2006	1.0706	27	43	14.472	19.003	1.10523	1.2179	31	48	17.101	18.311
	P11233	RALA	Ras-related protein Ral-A		1.0858	1.377	3	4	17.189	4.9011	1.10479	1.2155	4	7	15.753	21.002
	P11279	LAMP1	Lysosome-associated membrane glycoprotein 1		1.0155	1.1497	2	3	3.5819	47.968	0.985222	1.3284	5	2	6.9941	3.3489
	P11940;Q13310;Q4VXU2;Q96DU9	PABPC1	Polyadenylate-binding protein 1		1.2935	0.78758	2	2	2.9593	14.644	0.778634	1.0155	2	6	10.182	15.977
	P12004	PCNA	Proliferating cell nuclear antigen		0.83738	1.0283	2	3	28.587	14.633	1.05927	0.73756	2	6	4.5158	11.393
	P12236	SLC25A6	ADP/ATP translocase 3;ADP/ATP translocase 3, N-terminally processed		1.4661	1.1312	5	5	4.632	10.297	0.874967	1.2105	3	6	3.0826	10.452
	P13073	COX4I1	Cytochrome c oxidase subunit 4 isoform 1, mitochondrial		0.81176	0.73669	3	7	15.481	11.17	0.675858	0.88783	6	4	20.344	27.536
	P13639	EEF2	Elongation factor 2		1.4355	0.8251	4	17	9.6231	14.558	0.865127	1.0852	3	24	30.557	14.631
	P13987	CD59	CD59 glycoprotein		0.67993	0.54435	6	8	8.0998	19.221	0.320698	0.52535	7	10	25.022	24.325
	P14314	PRKCSH	Glucosidase 2 subunit beta		0.84643	1.0633	3	4	7.4515	46.652	0.931966	1.0767	4	4	10.123	10.619
	P14384	CPM	Carboxypeptidase M		1.4763	2.9821	3	2	20.313	1.1801	3.98756	2.0011	3	4	21.691	14.979
	P14618;P30613	PKM	Pyruvate kinase PKM		0.96679	0.79435	10	29	11.864	24.008	0.782901	0.86333	16	26	31.918	20.36
	P14625;Q58FF3	HSP90B1	Endoplasmin		0.8228	0.85726	10	24	19.023	38.384	0.838223	0.73747	8	16	19.86	17.541
	P14923;P35222	JUP	Junction plakoglobin		1.2775	0.95932	21	29	12.837	35.989	0.945716	0.88677	26	38	19.713	33.09
	P15328	FOLR1	Folate receptor alpha		0.39502	1.3795	9	12	8.2971	7.3082	0.743052	1.1682	11	12	13.945	9.7377
	P15880	RPS2	40S ribosomal protein S2		1.0559	0.7397	4	8	3.5934	36.966	0.991768	0.8175	5	11	8.9423	14.604
	P15924	DSP	Desmoplakin		0.13701	0.45127	5	5	213.9	255.32	2.74567	0.50697	4	3	104.86	92.308
	P16070	CD44	CD44 antigen		1.639	1.8064	8	10	6.6097	12.058	1.04322	1.6373	13	12	15.815	18.996
	P16435	POR	NADPH--cytochrome P450 reductase		1.072	1.7946	8	13	18.587	16.258	1.38381	1.4007	12	9	18.349	10.714
	P16615;O14983;Q93084	ATP2A2	Sarcoplasmic/endoplasmic reticulum calcium ATPase 2		0.89894	0.9683	11	14	11.102	39.188	0.760456	0.92717	23	18	19.625	41.489
	P17987	TCP1	T-complex protein 1 subunit alpha		0.83921	0.70191	3	10	43.348	19.883	0.563158	0.67223	7	12	23.821	13.68
	P18077	RPL35A	60S ribosomal protein L35a		1.1125	0.92829	5	7	8.6219	16.184	1.15201	0.99762	8	4	26.735	4.3491
	P18124	RPL7	60S ribosomal protein L7		1.0455	0.88622	10	9	9.9515	18.888	1.44342	1.0536	12	12	16.782	12.87
	P18621	RPL17	60S ribosomal protein L17		1.443	0.94921	5	14	13.742	26.596	0.948407	0.94309	5	11	22.385	11.004
	P18859	ATP5J	ATP synthase-coupling factor 6, mitochondrial		0.78766	0.96869	3	7	11.263	14.934	1.08065	0.89743	4	4	10.933	20.905
	P19256	CD58	Lymphocyte function-associated antigen 3		0.71807	1.6383	3	4	12.931	4.1819	2.22742	1.4583	3	5	7.0385	6.4371
	P19338	NCL	Nucleolin		1.0055	0.84307	20	16	10.494	15.463	0.858222	0.88381	20	26	17.627	9.6192
	P20020;Q16720;Q01814	ATP2B1	Plasma membrane calcium-transporting ATPase 1		0.8522	1.2695	4	5	17.667	22.346	1.64552	1.4319	4	4	4.6983	4.9589
	P20340;Q9NRW1	RAB6A;RAB6B	Ras-related protein Rab-6A;Ras-related protein Rab-6B		0.93522	1.0062	5	4	106.12	23.466	0.569898	0.8717	5	3	9.7456	9.0741
	P21281;P15313	ATP6V1B2	V-type proton ATPase subunit B, brain isoform		1.1069	1.1792	10	22	9.6646	12.236	1.01517	1.1839	15	33	15.685	22.818
	P21283	ATP6V1C1	V-type proton ATPase subunit C 1		1.1351	1.294	8	9	11.256	14.17	1.0758	1.3544	8	9	11.406	11.922
	P21589	NT5E	5-nucleotidase		0.87559	1.3146	20	27	21.415	24.207	1.29398	1.3986	15	25	15.408	18.896
	P21796	VDAC1	Voltage-dependent anion-selective channel protein 1		0.97857	0.75841	7	22	15.598	13	0.703284	0.72244	10	26	21.472	14.871
	P21926	CD9	CD9 antigen		0.7424	1.9839	2	2	2.3994	17.859	1.32371	1.6108	2	5	1.2533	38.364
	P23396	RPS3	40S ribosomal protein S3		1.067	0.72545	3	10	5.6966	18.216	1.05735	0.72096	4	9	15.436	10.711
	P24539	ATP5F1	ATP synthase F(0) complex subunit B1, mitochondrial		0.90222	0.95643	4	6	3.4932	11.701	0.823927	0.89399	8	6	12.441	9.2075
	P25398	RPS12	40S ribosomal protein S12		1.1897	0.8644	2	10	17.183	21.093	0.71736	0.86985	5	7	17.443	11.9
	P25705	ATP5A1	ATP synthase subunit alpha, mitochondrial		0.78111	0.96269	11	27	5.2086	14.691	0.885661	0.87425	19	27	21.503	17.786
	P26373	RPL13	60S ribosomal protein L13		1.3029	0.81166	5	3	5.1562	17.706	0.979816	1.096	5	5	13.905	22.152
	P27105	STOM	Erythrocyte band 7 integral membrane protein		1.178	0.40206	6	10	23.697	7.4035	0.368297	0.46352	7	20	28.321	7.5251
	P27635;Q96L21	RPL10;RPL10L	60S ribosomal protein L10;60S ribosomal protein L10-like		1.1892	0.9205	2	3	1.4312	13.581	1.01779	0.97852	2	2	3.9591	10.534
	P27797	CALR	Calreticulin		1.0661	0.76417	5	18	14.957	27.634	0.685354	0.94264	7	16	28.092	17.508
	P27824	CANX	Calnexin		0.87449	1.1915	18	26	14.905	23.39	1.02578	1.0764	27	25	22.708	18.202
	P29692	EEF1D	Elongation factor 1-delta		0.96352	0.92655	4	5	11.71	7.9986	0.797703	0.76491	3	3	17.138	12.178
	P29992;O95837;P50148	GNA11	Guanine nucleotide-binding protein subunit alpha-11		1.2291	1.1489	2	4	15.686	68.372	1.00246	1.0824	6	3	18.171	2.8767
	P30050	RPL12	60S ribosomal protein L12		0.93671	1.1504	4	5	16.645	92.855	1.53534	1.0662	7	6	14.971	9.5648
	P30101	PDIA3	Protein disulfide-isomerase A3		0.86823	0.91122	2	6	54.349	25.467	1.03768	0.95088	4	19	37.011	17.988
	P30519	HMOX2	Heme oxygenase 2		0.80483	1.0295	2	4	3.6155	25.079	0.993049	1.0181	3	6	24.565	23.691
	P31327	CPS1	Carbamoyl-phosphate synthase [ammonia], mitochondrial		0.85936	0.89156	35	65	15.422	20.208	0.90703	0.84781	38	70	16.672	12.284
	P32004	L1CAM	Neural cell adhesion molecule L1		0.68017	2.415	2	4	30.221	36.838	3.08442	1.8244	7	3	40.121	8.4851
	P32969	RPL9	60S ribosomal protein L9		1.2057	1.1519	2	3	3.5967	17.809	1.05093	1.0962	2	2	18.637	3.9264
	P35232	PHB	Prohibitin		1.4531	1.177	3	10	31.633	18.33	1.30496	1.2179	3	14	30.165	18.068
	P35579;P35749;REV__Q9UKV3	MYH9	Myosin-9		0.74783	0.63014	23	12	21.762	40.925	0.615347	0.59286	44	21	19.958	31.102
	P35610	SOAT1	Sterol O-acyltransferase 1		1.1301	1.3343	3	3	30.539	9.2902	2.46009	1.0635	2	7	4.8297	12.65
	P35613	BSG	Basigin		0.66042	1.1949	10	14	24.714	11.094	1.02921	1.1083	16	20	21.518	21.54
	P36542	ATP5C1	ATP synthase subunit gamma, mitochondrial		0.82871	0.98531	5	9	20.727	15.579	0.994926	0.90535	9	8	13.946	16.096
	P36543;Q96A05	ATP6V1E1	V-type proton ATPase subunit E 1		1.1832	1.1177	9	7	11.636	17.428	1.10868	1.3115	9	13	17.993	28.959
	P36578	RPL4	60S ribosomal protein L4		1.0933	0.90064	11	9	11.084	16.805	1.2466	1.0021	10	15	13.385	11.727
	P36957	DLST	Dihydrolipoyllysine-residue succinyltransferase component of 2-oxoglutarate dehydrogenase complex, mitochondrial		0.21823	0.38972	4	4	10.532	45.983	0.560067	0.27149	4	4	28.591	22.684
	P38606	ATP6V1A	V-type proton ATPase catalytic subunit A		1.0729	1.3753	14	19	9.5759	21.05	1.21789	1.2949	11	34	23.541	23.802
	P38646	HSPA9	Stress-70 protein, mitochondrial		0.8924	1.2218	15	30	11.629	15.295	1.07403	1.2304	26	35	14.341	12.957
	P39019	RPS19	40S ribosomal protein S19		1.4834	0.782	2	3	17.733	14.29	0.767754	0.75708	3	3	4.5651	24.907
	P39023;Q92901	RPL3	60S ribosomal protein L3		1.2087	1.0172	8	10	8.2135	17.708	1.05477	1.0812	5	16	13.308	8.4407
	P39656	DDOST	Dolichyl-diphosphooligosaccharide--protein glycosyltransferase 48 kDa subunit		0.78547	0.59654	4	3	8.9556	14.974	0.604011	0.67595	8	7	6.0247	14.67
	P40227;Q92526	CCT6A	T-complex protein 1 subunit zeta		0.96304	0.71815	4	14	15.108	13.272	0.534817	0.67637	5	14	21.373	7.0707
	P40429;Q6NVV1	RPL13A;RPL13AP3	60S ribosomal protein L13a;Putative 60S ribosomal protein L13a protein RPL13AP3		1.1989	1.0655	5	2	19.576	23.87	1.01948	1.0782	4	4	10.636	2.5829
	P40939	HADHA	Trifunctional enzyme subunit alpha, mitochondrial;Long-chain enoyl-CoA hydratase;Long chain 3-hydroxyacyl-CoA dehydrogenase		0.66378	0.64724	4	7	27.984	14.187	0.533931	0.70724	9	11	26.361	14.806
	P42677;Q71UM5	RPS27;RPS27L	40S ribosomal protein S27;40S ribosomal protein S27-like		1.0809	0.86493	2	5	8.3128	12.893	1.02792	1.0238	3	4	32.76	15.803
	P42766	RPL35	60S ribosomal protein L35		1.3236	0.74902	3	3	12.055	20.848	1.1094	0.79167	2	3	9.0312	21.952
	P43121	MCAM	Cell surface glycoprotein MUC18		0.37879	0.65444	4	13	18.977	22.266	0.85419	0.68434	5	11	6.2983	18.965
	P43304	GPD2	Glycerol-3-phosphate dehydrogenase, mitochondrial		1.1467	0.98374	2	5	64.679	92.723	0.660502	0.75218	4	4	27.063	20.77
	P43307	SSR1	Translocon-associated protein subunit alpha		0.84871	1.3332	3	4	17.047	23.541	1.6422	1.2463	2	3	5.7884	10.622
	P45880	VDAC2	Voltage-dependent anion-selective channel protein 2		0.94345	0.76669	6	13	15.902	9.1021	0.577767	0.75325	12	22	31.047	11.274
	P46776	RPL27A	60S ribosomal protein L27a		1.1891	0.97483	2	3	12.822	20.747	1.2873	1.0432	3	3	11.918	9.3814
	P46777	RPL5	60S ribosomal protein L5		1.1129	0.95296	9	6	15.626	11.208	1.21076	1.0099	4	10	16.095	15.627
	P46778	RPL21	60S ribosomal protein L21		1.3054	2.171	5	3	20.359	127.73	1.00549	1.0814	5	3	41.775	23.345
	P46779	RPL28	60S ribosomal protein L28		1.1327	0.96254	5	5	15.507	6.3036	1.19178	1.0606	8	5	10.599	14.159
	P46782	RPS5	40S ribosomal protein S5;40S ribosomal protein S5, N-terminally processed		1.3289	0.76465	3	4	15.592	17.36	0.834307	0.83925	5	8	37.449	11.942
	P47914	RPL29	60S ribosomal protein L29		0.76956	0.76019	2	3	10.37	18.18	1.76305	0.97698	4	4	40.52	14.046
	P48047	ATP5O	ATP synthase subunit O, mitochondrial		0.813	0.89668	3	4	15.732	9.0381	0.970685	0.93329	4	3	24.629	8.5918
	P49184	DNASE1L1	Deoxyribonuclease-1-like 1		0.74732	1.9859	2	6	7.1092	26.315	1.83608	1.3026	4	6	15.588	11.339
	P49207	RPL34	60S ribosomal protein L34		1.4415	1.0303	4	3	3.6482	11.239	0.920133	1.0384	3	7	29.43	10.511
	P49257	LMAN1	Protein ERGIC-53		0.76142	1.286	3	3	11.419	37.507	1.32361	1.2512	6	9	20.628	18.099
	P49327	FASN	Fatty acid synthase;[Acyl-carrier-protein] S-acetyltransferase;[Acyl-carrier-protein] S-malonyltransferase;3-oxoacyl-[acyl-carrier-protein] synthase;3-oxoacyl-[acyl-carrier-protein] reductase;3-hydroxyacyl-[acyl-carrier-protein] dehydratase;Enoyl-[acyl-carrier-protein] reductase;Oleoyl-[acyl-carrier-protein] hydrolase		0.7274	0.63171	3	8	20.495	15.608	0.574482	0.5962	3	3	28.969	18.295
	P49368	CCT3	T-complex protein 1 subunit gamma		0.80651	0.7464	3	7	6.5249	14.329	0.617208	0.73762	7	10	12.35	14.763
	P49411	TUFM	Elongation factor Tu, mitochondrial		0.88844	1.0871	9	7	11.285	18.25	1.01478	1.1175	10	11	16.63	14.947
	P49748	ACADVL	Very long-chain specific acyl-CoA dehydrogenase, mitochondrial		0.58269	1.0048	8	5	24.564	13.774	1.36633	1.0732	16	4	19.831	5.7801
	P49755	TMED10	Transmembrane emp24 domain-containing protein 10		0.90715	1.2571	9	6	15.914	8.8852	0.95039	1.0827	13	12	15.698	14.436
	P50454	SERPINH1	Serpin H1		0.71642	0.81477	6	12	18.659	16.832	0.809389	0.95681	7	18	21.084	12.801
	P50914	RPL14	60S ribosomal protein L14		1.2368	0.92113	5	3	9.2855	13.167	1.10717	1.1074	6	5	12.042	9.6311
	P50990	CCT8	T-complex protein 1 subunit theta		0.92949	0.88028	3	12	15.734	23.547	0.652997	0.787	7	10	14.138	20.852
	P50991	CCT4	T-complex protein 1 subunit delta		1.0494	0.79036	4	10	28.41	20.375	0.512295	0.66056	7	8	15.573	20.591
	P51148	RAB5C	Ras-related protein Rab-5C		1.1736	1.258	2	8	5.7481	8.5793	0.954016	1.5264	3	11	14.432	20.546
	P51149	RAB7A	Ras-related protein Rab-7a		1.1504	1.3934	10	13	24.78	11.139	0.986193	1.1704	16	17	31.137	14.658
	P51151;Q9NP90	RAB9A	Ras-related protein Rab-9A		1.4865	2.7558	2	3	14.632	5.4144	2.12305	2.9429	4	7	39.968	18.934
	P51571	SSR4	Translocon-associated protein subunit delta		0.95654	1.3398	4	4	5.8602	6.2608	1.40017	1.3034	4	3	18.998	6.5107
	P51572	BCAP31	B-cell receptor-associated protein 31		0.86112	1.4677	7	6	13.846	4.7834	1.46043	1.318	7	9	16.651	28.313
	P51809	VAMP7	Vesicle-associated membrane protein 7		1.4057	1.8532	2	3	18.542	15.858	1.58333	2.29	3	4	45.298	19.742
	P53701	HCCS	Cytochrome c-type heme lyase		0.22117	0.80237	2	3	107.49	35.134	0.924556	1.6661	5	2	82.643	53.964
	P53985	SLC16A1	Monocarboxylate transporter 1		0.57125	1.3467	4	5	15.72	23.93	1.45463	1.2456	4	5	9.2683	10.472
	P54136	RARS	Arginine--tRNA ligase, cytoplasmic		0.88292	0.84789	3	6	26.989	26.133	0.711086	0.67255	4	2	23.116	20.817
	P54709	ATP1B3	Sodium/potassium-transporting ATPase subunit beta-3		1.0141	1.6634	4	6	41.227	10.813	0.881756	1.4797	10	23	38.298	21.782
	P54826	GAS1	Growth arrest-specific protein 1		0.96886	0.89563	2	4	24.617	16.18	0.561104	1.0427	3	2	42.028	0.73616
	P55060	CSE1L	Exportin-2		0.92621	0.71684	3	22	8.374	25.798	0.543981	0.65906	4	16	20.382	22.866
	P55072	VCP	Transitional endoplasmic reticulum ATPase		0.89227	0.94417	3	8	26.245	31.055	1.10995	0.69619	4	7	31.947	20.484
	P56192	MARS	Methionine--tRNA ligase, cytoplasmic		0.78919	1.1444	2	3	13.094	26.937	0.581937	0.67983	4	3	9.3263	6.2721
	P60468	SEC61B	Protein transport protein Sec61 subunit beta		0.66823	1.3463	2	3	5.2886	16.977	1.41989	1.0852	2	2	42.123	21.587
	P60660;P14649	MYL6	Myosin light polypeptide 6		0.8441	0.6408	6	7	16.981	11.287	0.563761	0.61128	6	6	11.836	11.969
	P60709	ACTB	Actin, cytoplasmic 1;Actin, cytoplasmic 1, N-terminally processed		0.41533	0.69205	4	4	17.544	12.992	0.363121	0.6539	4	2	30.61	27.714
	P60866	RPS20	40S ribosomal protein S20		1.2681	0.77053	2	3	8.1593	26.769	1.00751	0.91788	2	2	9.0807	2.3812
	P60953;P17081;Q9H4E5	CDC42	Cell division control protein 42 homolog		1.0294	1.0345	3	7	17.648	18.813	0.846167	0.99754	3	6	41.178	16.245
	P61019;Q8WUD1	RAB2A;RAB2B	Ras-related protein Rab-2A;Ras-related protein Rab-2B		0.92378	1.0139	10	5	7.318	16.49	0.800384	0.95833	13	7	10.581	20.609
	P61106	RAB14	Ras-related protein Rab-14		0.93411	0.79688	4	3	13.916	12.595	1.02178	0.95865	3	5	13.621	15.049
	P61224;A6NIZ1	RAP1B	Ras-related protein Rap-1b;Ras-related protein Rap-1b-like protein		1.0972	1.0207	4	9	7.0854	11.264	0.8142	0.9415	10	11	13.133	11.192
	P61313	RPL15	60S ribosomal protein L15		1.2128	1.1824	4	3	8.1435	12.626	0.950932	0.94697	5	5	13.521	9.7204
	P61421	ATP6V0D1	V-type proton ATPase subunit d 1		1.534	1.654	15	19	19.272	19.141	1.90002	1.4823	16	25	21.43	29.746
	P61513;A6NKH3	RPL37A	60S ribosomal protein L37a		1.302	0.99014	3	3	9.5548	4.0555	1.06915	1.0866	4	6	3.9226	12.437
	P61586;P08134	RHOA;RHOC	Transforming protein RhoA;Rho-related GTP-binding protein RhoC		0.902	1.1435	3	7	20.148	10.131	0.794723	1.0646	3	10	69.639	8.0144
	P61604	HSPE1	10 kDa heat shock protein, mitochondrial		0.8846	0.70462	6	10	13.427	25.642	0.429443	0.73311	12	10	71.191	17.531
	P61619;Q9H9S3	SEC61A1	Protein transport protein Sec61 subunit alpha isoform 1		0.73586	0.78509	2	4	5.0703	57.447	1.08151	0.77586	3	2	3.3908	8.4738
	P61978	HNRNPK	Heterogeneous nuclear ribonucleoprotein K		1.025	0.89094	5	4	31.2	36.583	0.733622	0.78025	3	6	13.659	23.592
	P62070	RRAS2	Ras-related protein R-Ras2		1.6592	1.6389	4	5	14.659	5.1526	2.13111	1.5913	5	6	26.927	12.065
	P62158	CALM1	Calmodulin		0.47212	0.72527	6	10	6.8895	21.3	0.930752	0.58606	9	6	8.3136	20.921
	P62241	RPS8	40S ribosomal protein S8		1.0039	0.80256	3	3	11.849	228.98	0.945626	0.79484	3	4	3.6129	5.4801
	P62244	RPS15A	40S ribosomal protein S15a		1.2739	0.85117	3	5	20.359	19.726	0.785608	0.88608	3	4	10.625	11.704
	P62249	RPS16	40S ribosomal protein S16		1.101	0.77993	4	3	3.7478	16.545	0.906372	0.78835	2	4	4.464	20.758
	P62258	YWHAE	14-3-3 protein epsilon		1.1645	0.78921	3	17	16.022	25.417	0.823859	0.92506	4	9	2.9544	10.286
	P62266	RPS23	40S ribosomal protein S23		1.1257	0.80272	4	2	7.4757	23.941	0.831255	0.87909	4	4	12.09	10.728
	P62269	RPS18	40S ribosomal protein S18		1.5094	0.94396	3	5	12.727	17.431	0.756372	0.71727	4	3	9.7735	33.975
	P62424	RPL7A	60S ribosomal protein L7a		1.283	0.89537	13	6	37.416	35.745	1.07699	0.9783	10	9	19.386	11.376
	P62701;P22090;Q8TD47	RPS4X	40S ribosomal protein S4, X isoform		1.0736	0.82799	4	4	38.249	36.833	0.943218	0.84705	3	9	20.908	31.037
	P62750	RPL23A	60S ribosomal protein L23a		1.1144	0.83516	3	4	2.977	17.456	0.977899	0.91151	4	8	7.5968	14.718
	P62753	RPS6	40S ribosomal protein S6		1.095	0.76496	4	5	13.184	12.067	0.770535	0.83752	7	5	12.11	11.764
	P62820;Q92930;P59190	RAB1A	Ras-related protein Rab-1A		0.96174	1.1701	11	16	21.543	15.98	0.90967	1.0823	16	16	20.357	14.96
	P62826	RAN	GTP-binding nuclear protein Ran		1.1946	0.89796	3	9	20.941	71.57	0.740521	0.81905	10	11	26.43	8.233
	P62829	RPL23	60S ribosomal protein L23		1.1452	0.85229	5	8	5.127	20.634	1.10329	0.93517	3	8	8.0733	8.4757
	P62834	RAP1A	Ras-related protein Rap-1A		0.92394	0.97409	5	4	9.6429	6.7483	1.1733	0.99818	4	3	11.694	18.388
	P62847	RPS24	40S ribosomal protein S24		0.98284	0.76533	2	5	21.279	12.062	0.909504	0.89432	2	6	11.921	36.695
	P62851	RPS25	40S ribosomal protein S25		1.3958	0.78888	3	5	4.1249	34.973	0.692473	0.86686	5	3	10.751	6.0168
	P62854;Q5JNZ5	RPS26;RPS26P11	40S ribosomal protein S26;Putative 40S ribosomal protein S26-like 1		1.0442	0.78576	2	3	6.515	49.751	1.05242	0.97559	3	4	12.5	3.9863
	P62861	FAU	40S ribosomal protein S30		1.0764	0.8267	2	2	5.8115	5.122	1.21732	0.97298	3	3	8.4611	12.342
	P62873	GNB1	Guanine nucleotide-binding protein G(I)/G(S)/G(T) subunit beta-1		1.0383	0.87862	9	22	21.778	28.092	0.989315	0.76716	11	32	24.494	25.042
	P62879	GNB2	Guanine nucleotide-binding protein G(I)/G(S)/G(T) subunit beta-2		1.258	1.2832	2	10	10.189	29.017	1.31105	1.042	3	10	17.742	21.226
	P62888	RPL30	60S ribosomal protein L30		1.2805	1.0609	5	4	9.8766	24.842	0.98174	1.0966	3	6	23.571	6.1821
	P62899	RPL31	60S ribosomal protein L31		1.156	1.0883	2	3	1.7629	12.962	1.111	0.84416	2	2	8.304	9.5627
	P62906	RPL10A	60S ribosomal protein L10a		1.2335	0.93226	10	13	13.206	15.709	1.09655	1.1045	8	17	12.633	13.503
	P62910	RPL32	60S ribosomal protein L32		1.2884	1.0763	6	6	7.771	20.727	1.00868	1.0701	8	4	18.203	9.0398
	P62913	RPL11	60S ribosomal protein L11		1.0698	0.79696	4	4	5.9899	18.077	1.31265	0.97233	7	5	11.863	27.485
	P62917	RPL8	60S ribosomal protein L8		1.073	0.9145	5	7	11.332	27.138	1.21089	1.0533	4	8	14.581	10.407
	P62937;Q9Y536;F5H284;A2BFH1	PPIA	Peptidyl-prolyl cis-trans isomerase A;Peptidyl-prolyl cis-trans isomerase A, N-terminally processed		1.9125	2.1134	5	3	11.558	17.509	2.22936	2.4375	5	13	38.842	13.737
	P62979;P62987;P0CG47;P0CG48	RPS27A;UBA52;UBB;UBC	Ubiquitin-40S ribosomal protein S27a;Ubiquitin;40S ribosomal protein S27a;Ubiquitin-60S ribosomal protein L40;Ubiquitin;60S ribosomal protein L40;Polyubiquitin-B;Ubiquitin;Polyubiquitin-C;Ubiquitin		1.6283	1.307	6	6	35.244	28.421	1.63247	1.399	7	8	18.067	28.287
	P63000;P15153;P60763	RAC1;RAC2;RAC3	Ras-related C3 botulinum toxin substrate 1;Ras-related C3 botulinum toxin substrate 2;Ras-related C3 botulinum toxin substrate 3		1.3785	1.3713	8	10	9.7975	21.442	1.7907	1.1791	9	9	33.767	9.4056
	P63092;Q5JWF2;P38405	GNAS	Guanine nucleotide-binding protein G(s) subunit alpha isoforms short;Guanine nucleotide-binding protein G(s) subunit alpha isoforms XLas		1.0958	1.1531	4	19	10.557	23.979	1.3202	1.0768	5	18	24.226	15.396
	P63096;P11488;P19087;A8MTJ3	GNAI1	Guanine nucleotide-binding protein G(i) subunit alpha-1		1.2573	0.88757	5	7	24.798	22.763	0.66507	0.91999	4	5	26.132	3.569
	P63104	YWHAZ	14-3-3 protein zeta/delta		1.2809	1.1112	3	9	5.7313	20.923	1.15679	1.1117	4	11	6.7098	12.282
	P63173	RPL38	60S ribosomal protein L38		1.3899	0.90376	3	4	9.696	16.798	0.95511	0.93211	3	4	6.4403	9.003
	P63261;Q6S8J3;Q9BYX7;A5A3E0;P0CG39;P0CG38	ACTG1	Actin, cytoplasmic 2;Actin, cytoplasmic 2, N-terminally processed		0.40756	0.70754	18	24	34.986	12.022	0.357935	0.5701	22	25	34.137	23.187
	P67809;Q9Y2T7	YBX1	Nuclease-sensitive element-binding protein 1		1.119	0.65131	6	5	29.797	23.626	0.777726	0.7869	5	4	36.998	3.9247
	P68133;P68032;P63267;P62736	ACTA1;ACTC1;ACTG2;ACTA2	Actin, alpha skeletal muscle;Actin, alpha cardiac muscle 1;Actin, gamma-enteric smooth muscle;Actin, aortic smooth muscle		0.38465	0.65409	4	5	12.671	11.924	0.430126	0.60142	4	6	6.9841	23.111
	P68104;Q5VTE0	EEF1A1;EEF1A1P5	Elongation factor 1-alpha 1;Putative elongation factor 1-alpha-like 3		1.2282	0.89512	7	25	14.578	21.802	0.922169	1.0228	12	22	63.423	23.206
	P68363	TUBA1B	Tubulin alpha-1B chain		1.088	0.91553	10	29	16.281	9.5737	0.797512	0.87374	11	33	21.329	23.182
	P68371;P04350;A6NNZ2;CON__ENSEMBL:ENSBTAP00000025008;Q9H4B7	TUBB4B;TUBB4A	Tubulin beta-4B chain;Tubulin beta-4A chain		0.91721	0.93937	10	21	25.758	10.235	0.824946	0.79569	14	17	21.276	12.035
	P78371	CCT2	T-complex protein 1 subunit beta		1.1426	0.67895	3	11	30.681	12.836	0.523177	0.7174	6	15	13.817	23.177
	P80723	BASP1	Brain acid soluble protein 1		1.0744	0.87831	48	77	22.686	27.944	1.09843	0.75842	32	70	30.194	22.326
	P81605	DCD	Dermcidin;Survival-promoting peptide;DCD-1		0.12264	0.40526	6	6	93.915	100.59	6.88563	0.14649	7	6	61.468	59.684
	P83731	RPL24	60S ribosomal protein L24		1.3254	0.91425	5	4	7.6966	9.4146	0.986096	1.1155	6	8	6.6087	12.184
	P84090	ERH	Enhancer of rudimentary homolog		0.90396	0.56924	2	4	5.6341	22.025	0.668047	0.65862	3	3	15.709	12.025
	P84095	RHOG	Rho-related GTP-binding protein RhoG		1.3007	0.92366	3	4	10.825	6.6979	0.656469	0.98549	3	6	14.232	11.217
	Q00325	SLC25A3	Phosphate carrier protein, mitochondrial		0.96004	0.89509	4	5	5.0606	11.975	0.516502	0.82125	9	5	20.986	6.7238
	Q00610;P53675	CLTC	Clathrin heavy chain 1		1.0209	0.98498	5	4	5.1545	11.027	0.905633	1.218	12	10	29.014	12.479
	Q00839	HNRNPU	Heterogeneous nuclear ribonucleoprotein U		0.84503	0.88731	4	3	24.208	18.491	0.894055	0.84712	4	11	30.052	46.321
	Q01105;P0DME0	SET;SETSIP	Protein SET;Protein SETSIP		0.79391	0.55186	4	6	12.26	36.817	0.512689	0.5338	3	7	18.058	11.647
	Q01628;P13164;Q01629;C9JQL5	IFITM3;IFITM1;IFITM2	Interferon-induced transmembrane protein 3;Interferon-induced transmembrane protein 1;Interferon-induced transmembrane protein 2		1.4447	1.6076	6	11	17.75	15.804	0.955932	1.4838	5	7	14.534	15.834
	Q01650	SLC7A5	Large neutral amino acids transporter small subunit 1		0.62054	0.65358	3	4	17.196	5.1113	0.786349	0.59135	3	3	58.843	12.076
	Q02543	RPL18A	60S ribosomal protein L18a		1.1618	0.95296	4	6	3.2791	11.817	1.10131	0.99417	6	6	18.108	15.991
	Q02878	RPL6	60S ribosomal protein L6		1.2064	1.1259	11	6	11.782	18.926	1.14625	1.1496	12	14	17.443	17.074
	Q03135	CAV1	Caveolin-1		0.87327	1.0714	8	18	10.125	40.21	0.639754	0.89586	10	19	56.615	31.037
	Q03405	PLAUR	Urokinase plasminogen activator surface receptor		0.87234	1.7819	4	4	17.692	15.335	2.27077	1.5276	4	5	8.2763	12.096
	Q06830	PRDX1	Peroxiredoxin-1		1.2191	0.79741	6	12	29.474	48.55	0.860511	0.83359	9	9	28.29	59.121
	Q07020	RPL18	60S ribosomal protein L18		1.3262	0.94686	4	2	12.796	18.751	1.06007	1.1392	6	5	19.067	14.826
	Q07065	CKAP4	Cytoskeleton-associated protein 4		0.78372	1.1664	9	4	15.174	41.461	1.17294	1.0847	13	11	17.691	19.127
	Q09666	AHNAK	Neuroblast differentiation-associated protein AHNAK		1.8516	1.0671	22	10	16.443	21.942	1.40422	1.0697	19	14	22.525	13.664
	Q10471;Q8N4A0	GALNT2	Polypeptide N-acetylgalactosaminyltransferase 2;Polypeptide N-acetylgalactosaminyltransferase 2 soluble form		0.63393	0.50412	3	3	15.114	27.298	0.661551	0.54601	5	9	16.323	8.4906
	Q10589	BST2	Bone marrow stromal antigen 2		0.92996	1.0048	6	15	11.737	11.358	0.460745	1.0269	10	15	8.5909	11.66
	Q12931	TRAP1	Heat shock protein 75 kDa, mitochondrial		0.66658	1.0081	5	12	15.852	53.593	1.00702	1.0008	3	3	32.764	20.441
	Q13421	MSLN	Mesothelin;Megakaryocyte-potentiating factor;Mesothelin, cleaved form		0.46599	1.3684	3	4	8.13	10.27	1.41159	1.7456	3	6	9.2862	17.017
	Q13488	TCIRG1	V-type proton ATPase 116 kDa subunit a isoform 3		0.71849	0.79387	11	5	13.023	18.365	0.807103	0.65981	5	10	13.896	22.751
	Q14103;O14979	HNRNPD	Heterogeneous nuclear ribonucleoprotein D0		0.76113	0.72461	2	3	14.185	14.172	0.959141	0.63429	3	5	26.106	15.166
	Q14108	SCARB2	Lysosome membrane protein 2		0.8415	1.4364	3	3	6.1864	24.511	0.931185	1.0755	3	4	7.2741	3.686
	Q14126	DSG2	Desmoglein-2		1.4878	0.91933	31	54	18.974	30.565	0.830772	0.84024	38	50	27.077	19.366
	Q14165	MLEC	Malectin		0.87509	1.5299	2	2	5.8133	87.87	0.761441	0.76829	2	4	4.053	40.002
	Q14254	FLOT2	Flotillin-2		1.0197	1.3027	36	42	18.167	40.619	1.29917	1.417	36	44	15.485	24.269
	Q14974	KPNB1	Importin subunit beta-1		1.3145	1.0652	3	9	47.414	7.2838	0.895656	0.93411	5	7	50.353	5.0259
	Q15125	EBP	3-beta-hydroxysteroid-Delta(8),Delta(7)-isomerase		1.115	1.2344	3	3	4.3778	23.559	1.06902	1.2352	5	2	5.8753	2.3024
	Q15286	RAB35	Ras-related protein Rab-35		1.7515	1.2936	6	6	7.8391	9.8616	0.882145	1.1848	7	9	16.532	10.366
	Q15293	RCN1	Reticulocalbin-1		1.0706	1.2183	5	4	22.093	10.396	1.36808	1.2307	3	6	24.834	13.963
	Q15363	TMED2	Transmembrane emp24 domain-containing protein 2		1.0176	1.1451	2	7	7.2207	7.6885	1.05722	1.1311	3	8	18.185	8.712
	Q15392	DHCR24	Delta(24)-sterol reductase		0.7041	0.88108	4	2	8.7436	24.975	0.894694	0.69729	6	3	20.349	2.4452
	Q15758	SLC1A5	Neutral amino acid transporter B(0)		1.0105	1.2934	7	6	32.737	11.396	0.783945	1.3948	6	7	56.626	28.43
	Q15836;P63027	VAMP3;VAMP2	Vesicle-associated membrane protein 3;Vesicle-associated membrane protein 2		0.84578	1.0079	2	3	3.4267	4.1474	0.712454	0.95401	3	3	6.1951	22.119
	Q15904	ATP6AP1	V-type proton ATPase subunit S1		1.5893	1.6202	3	3	4.3212	19.298	1.72577	1.4876	4	4	16.471	13.518
	Q15907;P62491;P57735	RAB11B;RAB11A	Ras-related protein Rab-11B;Ras-related protein Rab-11A		0.83686	0.85123	5	3	7.8175	4.8072	0.66313	0.84999	8	6	40.512	45.437
	Q16864	ATP6V1F	V-type proton ATPase subunit F		0.74976	1.2435	4	6	27.061	11.942	1.61857	1.0927	3	6	13.468	25.531
	Q562R1	ACTBL2	Beta-actin-like protein 2		0.43601	0.59577	2	3	69.579	11.015	0.933794	0.44656	2	3	22.03	34.164
	Q5T9L3	WLS	Protein wntless homolog		0.55388	1.6041	2	2	8.6645	7.1422	2.12283	1.1307	2	9	19.439	19.981
	Q687X5	STEAP4	Metalloreductase STEAP4		0.43848	0.42329	4	8	6.1947	16.428	0.319224	0.40077	7	9	12.968	17.409
	Q6DD88	ATL3	Atlastin-3		0.58463	0.73187	4	7	11.451	14.358	0.672088	0.7709	7	6	22.471	9.4244
	Q6IAA8	LAMTOR1	Ragulator complex protein LAMTOR1		1.0483	0.78798	9	4	22.596	24.92	0.693097	0.81862	6	8	23.176	11.716
	Q6YHK3;REV__Q96M89	CD109	CD109 antigen		0.74273	2.0332	21	53	17.233	24.81	1.5899	1.6497	30	59	25.996	14.539
	Q86T03;Q8N4L2	TMEM55B	Type 1 phosphatidylinositol 4,5-bisphosphate 4-phosphatase		1.4002	1.4937	4	3	21.671	16.234	2.05065	1.7488	9	6	37.388	10.133
	Q86UP2	KTN1	Kinectin		0.96166	0.93333	5	2	22.021	29.928	0.870322	1.0292	3	6	12.809	23.752
	Q8N183	NDUFAF2	Mimitin, mitochondrial		0.48412	0.77195	2	3	49.433	6.8627	0.660851	0.98453	2	5	24.941	11.583
	Q8N357	SLC35F6	Solute carrier family 35 member F6		1.3238	1.0158	2	2	8.9369	3.2561	1.05601	0.9934	3	2	13.377	5.7285
	Q8NC51	SERBP1	Plasminogen activator inhibitor 1 RNA-binding protein		1.3183	1.0823	5	6	14.868	11.993	1.77971	1.3249	3	6	1.4417	23.599
	Q8NFJ5	GPRC5A	Retinoic acid-induced protein 3		0.95359	2.2987	18	28	11.936	15.513	4.51223	2.1415	10	27	10.938	27.595
	Q8TC12	RDH11	Retinol dehydrogenase 11		0.41249	0.63721	2	3	4.6187	3.4861	0.553955	0.63815	2	2	5.8418	8.0494
	Q8WTV0	SCARB1	Scavenger receptor class B member 1		0.90126	3.3948	4	2	27.404	119.21	0.898392	1.2751	8	3	63.496	14.556
	Q92544	TM9SF4	Transmembrane 9 superfamily member 4		0.55188	0.82316	5	2	9.3161	7.3712	0.909256	0.75171	3	7	20.24	18.424
	Q93050	ATP6V0A1	V-type proton ATPase 116 kDa subunit a isoform 1		2.0098	2.1959	12	26	17.91	20.497	2.86205	1.9685	16	34	30.599	34.676
	Q969X5	ERGIC1	Endoplasmic reticulum-Golgi intermediate compartment protein 1		0.61999	0.94719	5	2	17.145	2.1999	1.25772	0.90697	5	3	9.2603	43.069
	Q96A26	FAM162A	Protein FAM162A		1.0165	1.0729	3	2	14.59	18.683	0.840831	0.81238	3	3	17.454	32.804
	Q96AG4	LRRC59	Leucine-rich repeat-containing protein 59		0.85877	1.0139	5	11	15.83	21.071	1.17701	1.1151	8	9	12.915	12.576
	Q96IX5	USMG5	Up-regulated during skeletal muscle growth protein 5		0.76942	0.83853	2	3	4.7797	7.4055	0.879507	0.91437	3	2	13.561	23.429
	Q96N66	MBOAT7	Lysophospholipid acyltransferase 7		0.77629	3.2279	3	2	21.107	12.623	4.81371	1.9758	6	4	36.557	3.1162
	Q96QD8	SLC38A2	Sodium-coupled neutral amino acid transporter 2		1.5759	3.1309	12	14	25.028	12.084	1.76038	2.8304	16	25	24.221	29.154
	Q99623	PHB2	Prohibitin-2		1.814	1.0796	4	5	4.0396	12.49	1.07267	1.2119	7	9	13.299	16.793
	Q99805	TM9SF2	Transmembrane 9 superfamily member 2		0.76011	1.074	2	5	10.784	29.362	0.73692	0.8795	4	5	20.344	13.661
	Q99832	CCT7	T-complex protein 1 subunit eta		0.83725	0.71188	2	5	20.537	6.9697	0.615347	0.67327	5	7	22.339	8.4705
	Q9BTV4	TMEM43	Transmembrane protein 43		0.82991	0.99927	6	4	19.265	48.722	0.547825	0.68426	6	2	25.585	8.091
	Q9BV40	VAMP8	Vesicle-associated membrane protein 8		1.1899	1.7128	3	6	8.6338	12.536	1.02189	1.6464	3	5	9.617	21.57
	Q9BVK6	TMED9	Transmembrane emp24 domain-containing protein 9		0.83287	1.208	2	3	12.358	10.546	0.938438	0.95727	3	3	36.917	15.57
	Q9H0U4;Q92928	RAB1B;RAB1C	Ras-related protein Rab-1B;Putative Ras-related protein Rab-1C		0.75581	0.8934	7	7	12.989	16.115	0.868885	0.81864	7	5	22.227	7.0999
	Q9H3N1	TMX1	Thioredoxin-related transmembrane protein 1		0.71415	0.6947	3	3	28.41	12.883	0.594106	0.70165	5	3	16.173	13.316
	Q9H3R2	MUC13	Mucin-13		1.7278	2.6435	4	2	13.576	52.174	7.00084	4.7153	6	3	35.059	23.754
	Q9H9B4	SFXN1	Sideroflexin-1		0.98434	0.71498	3	9	45.483	16.496	0.539084	0.59903	3	7	11.593	14.508
	Q9HAV0;P16520	GNB4	Guanine nucleotide-binding protein subunit beta-4		0.89117	0.8643	4	10	72.313	25.838	0.951113	0.75762	3	11	19.916	22.342
	Q9NQ84	GPRC5C	G-protein coupled receptor family C group 5 member C		2.8848	4.3031	7	6	25.844	54.227	5.20996	7.152	7	3	24.236	15.519
	Q9NQC3	RTN4	Reticulon-4		0.34163	0.95348	3	4	19.098	6.482	2.64894	0.93697	2	2	57.571	8.9894
	Q9NVJ2;Q96BM9	ARL8B;ARL8A	ADP-ribosylation factor-like protein 8B;ADP-ribosylation factor-like protein 8A		1.065	1.2193	3	2	16.312	3.6263	0.770238	1.1391	2	3	6.4917	11.227
	Q9NZ45	CISD1	CDGSH iron-sulfur domain-containing protein 1		0.71466	0.91597	3	6	12.227	10.73	0.743218	0.79383	6	5	16.542	9.3228
	Q9NZM1;O75923	MYOF	Myoferlin		0.69354	1.0295	6	7	11.539	19.643	1.28031	1.2725	11	17	15.404	13.583
	Q9P0L0	VAPA	Vesicle-associated membrane protein-associated protein A		0.83945	0.94009	6	2	10.662	30.024	1.07661	0.87883	6	11	16.349	8.7847
	Q9UBI6	GNG12	Guanine nucleotide-binding protein G(I)/G(S)/G(O) subunit gamma-12		0.73731	1.103	3	4	2.6169	34.359	2.31723	0.89883	4	6	29.454	24.24
	Q9UI12	ATP6V1H	V-type proton ATPase subunit H		1.0963	0.98568	4	5	17.988	22.819	0.980296	1.2386	5	11	22.054	14.527
	Q9UJ83	HACL1	2-hydroxyacyl-CoA lyase 1		0.56832	0.62436	9	14	16.071	21.697	0.656426	0.55066	17	16	32.05	29.128
	Q9UJZ1	STOML2	Stomatin-like protein 2, mitochondrial		0.8611	1.0726	2	3	23.427	13.229	0.768699	0.90001	3	5	23.087	13.725
	Q9ULH0	KIDINS220	Kinase D-interacting substrate of 220 kDa		1.3527	2.1658	5	3	31.497	12.974	2.5531	2.15	5	9	24.392	9.7587
	Q9UNQ0	ABCG2	ATP-binding cassette sub-family G member 2		1.4501	2.6946	10	6	14.018	18.511	5.50449	2.4821	7	15	20.773	19.905
	Q9Y2Q5	LAMTOR2	Ragulator complex protein LAMTOR2		1.1176	1.5724	3	2	13.8	84.414	0.78376	0.76528	5	3	26.229	7.4396
	Q9Y487	ATP6V0A2	V-type proton ATPase 116 kDa subunit a isoform 2		1.5388	2.6221	7	10	21.224	22.529	4.14164	2.5356	11	10	43.969	33.544
	Q9Y5K8	ATP6V1D	V-type proton ATPase subunit D		1.1171	1.4246	5	4	11.495	13.929	1.27569	1.2197	5	7	11.765	17.2
	Q9Y5M8	SRPRB	Signal recognition particle receptor subunit beta		0.81428	0.69081	3	3	18.655	30.529	1.5027	0.77038	4	4	18.101	12.11
	Q9Y6C9	MTCH2	Mitochondrial carrier homolog 2		0.84825	0.8327	2	5	2.8318	33.994	0.684603	0.74304	2	7	2.9379	11.212
	Q9Y6M5	SLC30A1	Zinc transporter 1		0.90756	1.8027	3	3	27.193	62.65	2.4487	1.7658	7	12	35.152	19.329
